# Supplementary material for: Biochemical mechanisms underlying the differences in fruit characteristics among three kumquat varieties
Source: Front Plant Sci. 2025 Sep 5;16:1640218. doi: 10.3389/fpls.2025.1640218 (PMC12446356; doi:10.3389/fpls.2025.1640218)
Supplement: Supplementary file 1 [file Table1.xlsx]

## Sheet: Table S1
Supplementary Table S1. The 1,426 metabolites identified in kumquat under positive ion mode
Metabolite	KEGG Compount Name	Formula	Exact.Mass	NIKKAJI	ChEBI	PubChem	CAS	KEGG COMPOUND id	HMDB	KingDom	Super.Class	Class	Sub.Class	KEGG.LINK	Pathway
1-Pyrroline	1-Pyrroline	C4H7N	69.0578	J26.032K	19092	47204995		C15668	HMDB0060246	Organic compounds	Organoheterocyclic compounds	Pyrrolines		https://www.genome.jp/dbget-bin/www_bget?cpd:C15668
D-Pipecolic acid		C6H11NO2	129.079		41582		1723-00-8		HMDB0005960	Organic compounds	Organic acids and derivatives	Carboxylic acids and derivatives	Amino acids, peptides, and analogues
Semilepidinoside A		C16H20N2O6	336.132						HMDB0033107	Organic compounds	Organic oxygen compounds	Organooxygen compounds	Carbohydrates and carbohydrate conjugates
Betaine	Betaine	C5H11NO2	117.079	J5.058J	17750	3985	107-43-7	C00719	HMDB0000043	Organic compounds	Organic acids and derivatives	Carboxylic acids and derivatives	Amino acids, peptides, and analogues	https://www.genome.jp/dbget-bin/www_bget?cpd:C00719	map00260 Glycine, serine and threonine metabolism;map01100 Metabolic pathways;map02010 ABC transporters;
3,3,5-triiodo-L-thyronine-beta-D-glucuronoside	Leucine	C6H13NO2	131.095	J1.285H	25017	47205735	328-39-2	C16439	HMDB0062203	Organic compounds	Organic acids and derivatives	Carboxylic acids and derivatives	Amino acids, peptides, and analogues	https://www.genome.jp/dbget-bin/www_bget?cpd:C16439
Oleoyl glycine		C20H37NO3	339.277		73723		2601-90-3		HMDB0013631	Organic compounds	Organic acids and derivatives	Carboxylic acids and derivatives	Amino acids, peptides, and analogues
threo-Syringoylglycerol		C11H16O6	244.095				121748-11-6		HMDB0031237	Organic compounds	Benzenoids	Phenols	Methoxyphenols
N,O-Didesmethylvenlafaxine		C15H23NO2	249.173		83529				HMDB0060852	Organic compounds	Organic oxygen compounds	Organooxygen compounds	Alcohols and polyols
Pyrophaeophorbide a		C33H34N4O3	534.263				24533-72-0		HMDB0031150	Organic compounds	Organoheterocyclic compounds	Tetrapyrroles and derivatives	Chlorins
Adenine	Adenine	C5H5N5	135.054	J5.257D	16708	3447	73-24-5	C00147	HMDB0000034	Organic compounds	Organoheterocyclic compounds	Imidazopyrimidines	Purines and purine derivatives	https://www.genome.jp/dbget-bin/www_bget?cpd:C00147	map00230 Purine metabolism;map00908 Zeatin biosynthesis;map01100 Metabolic pathways;
Glucosyl (E)-2,6-Dimethyl-2,5-heptadienoate		C15H24O7	316.152				261949-43-3		HMDB0035136	Organic compounds	Organic oxygen compounds	Organooxygen compounds	Carbohydrates and carbohydrate conjugates
Simvastatin		C25H38O5	418.272		9150		79902-63-9		HMDB0005007	Organic compounds	Organoheterocyclic compounds	Lactones	Delta valerolactones
2-[4-(3-Hydroxypropyl)-2-methoxyphenoxy]-1,3-propanediol 1-xyloside		C18H28O9	388.173						HMDB0041552	Organic compounds	Organic oxygen compounds	Organooxygen compounds	Carbohydrates and carbohydrate conjugates
Pyridine	Pyridine	C5H5N	79.0422	J2.883E	16227	4009	110-86-1	C00747	HMDB0000926	Organic compounds	Organoheterocyclic compounds	Pyridines and derivatives		https://www.genome.jp/dbget-bin/www_bget?cpd:C00747
Bakkenolide C		C20H28O5	348.194				18456-00-3		HMDB0034999	Organic compounds	Lipids and lipid-like molecules	Prenol lipids	Terpene lactones
Resolvin D5		C22H32O4	360.23						HMDB0004038	Organic compounds	Lipids and lipid-like molecules	Fatty Acyls	Fatty acids and conjugates
Cafestol	Cafestol	C20H28O3	316.204	J10.130C		11258	469-83-0	C09066	HMDB0035710	Organic compounds	Organoheterocyclic compounds	Naphthofurans		https://www.genome.jp/dbget-bin/www_bget?cpd:C09066
4-Methoxybenzyl glucoside		C14H20O7	300.121				81381-72-8		HMDB0041405	Organic compounds	Organic oxygen compounds	Organooxygen compounds	Carbohydrates and carbohydrate conjugates
4-Deoxycohumulone		C20H28O4	332.199				5880-42-2		HMDB0036623	Organic compounds	Benzenoids	Benzene and substituted derivatives	Phenols and derivatives
Lucidenic acid M		C27H42O6	462.298				110241-33-3		HMDB0035973	Organic compounds	Lipids and lipid-like molecules	Prenol lipids	Triterpenoids
Cavipetin C		C24H36O4	388.261				128552-90-9		HMDB0030366	Organic compounds	Lipids and lipid-like molecules	Prenol lipids	Diterpenoids
(ent-2b,4S,9a)-2,4,9-Trihydroxy-10(14)-oplopen-3-one 2-(2-methylbutanoate) 9-(3-methyl-2E-pentenoate)		C26H40O6	448.282				80489-86-7		HMDB0040993	Organic compounds	Lipids and lipid-like molecules	Prenol lipids	Sesquiterpenoids
Choline	Choline	C5H14NO	104.108	J4.822D	15354	3414	62-49-7	C00114	HMDB0000097	Organic compounds	Organic nitrogen compounds	Organonitrogen compounds	Quaternary ammonium salts	https://www.genome.jp/dbget-bin/www_bget?cpd:C00114	map00260 Glycine, serine and threonine metabolism;map00564 Glycerophospholipid metabolism;map01100 Metabolic pathways;map02010 ABC transporters;map04725 Cholinergic synapse;map04976 Bile secretion;map05231 Choline metabolism in cancer;
Propofol glucuronide		C18H26O7	354.168						HMDB0060933	Organic compounds	Organic oxygen compounds	Organooxygen compounds	Carbohydrates and carbohydrate conjugates
L-Serine	L-Serine	C3H7NO3	105.043	J1.195I	17115	3365	56-45-1	C00065	HMDB0000187	Organic compounds	Organic acids and derivatives	Carboxylic acids and derivatives	Amino acids, peptides, and analogues	https://www.genome.jp/dbget-bin/www_bget?cpd:C00065	map00260 Glycine, serine and threonine metabolism;map00261 Monobactam biosynthesis;map00270 Cysteine and methionine metabolism;map00460 Cyanoamino acid metabolism;map00600 Sphingolipid metabolism;map00630 Glyoxylate and dicarboxylate metabolism;map00680 Methane metabolism;map00920 Sulfur metabolism;map00970 Aminoacyl-tRNA biosynthesis;map00997 Biosynthesis of various secondary metabolites - part …
21-Deoxycortisol	21-Deoxycortisol	C21H30O4	346.214	J205.915K		7850	641-77-0	C05497	HMDB0004030	Organic compounds	Lipids and lipid-like molecules	Steroids and steroid derivatives	Pregnane steroids	https://www.genome.jp/dbget-bin/www_bget?cpd:C05497	map00140 Steroid hormone biosynthesis;
15-KETE	15-OxoETE	C20H30O3	318.219	J716.153K	15559	7178	81416-72-0	C04577	HMDB0010210	Organic compounds	Lipids and lipid-like molecules	Fatty Acyls	Fatty acids and conjugates	https://www.genome.jp/dbget-bin/www_bget?cpd:C04577	map00590 Arachidonic acid metabolism;
Retinyl beta-glucuronide		C26H38O7	462.262		88739				HMDB0010340	Organic compounds	Lipids and lipid-like molecules	Prenol lipids	Terpene glycosides
1-[(5-Amino-5-carboxypentyl)amino]-1-deoxyfructose		C12H24N2O7	308.158		24109		21291-40-7		HMDB0034879	Organic compounds	Organic oxygen compounds	Organooxygen compounds	Carbohydrates and carbohydrate conjugates
Pyrrolidine		C4H9N	71.0735		33135		123-75-1		HMDB0031641	Organic compounds	Organoheterocyclic compounds	Pyrrolidines
Adenosine	Adenosine	C10H13N5O4	267.097	J4.501B	16335	3512	58-61-7	C00212	HMDB0000050	Organic compounds	Nucleosides, nucleotides, and analogues	Purine nucleosides		https://www.genome.jp/dbget-bin/www_bget?cpd:C00212	map00230 Purine metabolism;map01100 Metabolic pathways;map02010 ABC transporters;map04022 cGMP-PKG signaling pathway;map04024 cAMP signaling pathway;map04071 Sphingolipid signaling pathway;map04080 Neuroactive ligand-receptor interaction;map04270 Vascular smooth muscle contraction;map04923 Regulation of lipolysis in adipocytes;map04924 Renin secretion;map05012 Parkinson disease;map05032 Morphine …
Lucidenic acid N		C27H40O6	460.282				364622-33-3		HMDB0038352	Organic compounds	Lipids and lipid-like molecules	Prenol lipids	Triterpenoids
Thalictroidine		C14H19NO2	233.142				248259-06-5		HMDB0034684	Organic compounds	Organic oxygen compounds	Organooxygen compounds	Carbonyl compounds
N-Methyltyramine	N-Methyltyramine	C9H13NO	151.1	J50.151D	17458	5464	370-98-9	C02442	HMDB0003633	Organic compounds	Benzenoids	Benzene and substituted derivatives	Phenethylamines	https://www.genome.jp/dbget-bin/www_bget?cpd:C02442	map00350 Tyrosine metabolism;map01100 Metabolic pathways;
L-Gulose	L-Gulose	C6H12O6	180.063	J227.238E	37704	47205241	6027-89-0	C15923	HMDB0012326	Organic compounds	Organic oxygen compounds	Organooxygen compounds	Carbohydrates and carbohydrate conjugates	https://www.genome.jp/dbget-bin/www_bget?cpd:C15923	map00053 Ascorbate and aldarate metabolism;
LysoPE(16:1(9Z)/0:0)		C21H42NO7P	451.27						HMDB0011504	Organic compounds	Lipids and lipid-like molecules	Glycerophospholipids	Glycerophosphoethanolamines
Annoglabasin A		C23H34O5	390.241				205312-85-2		HMDB0033400	Organic compounds	Lipids and lipid-like molecules	Prenol lipids	Diterpenoids
Cytidine	Cytarabine	C9H13N3O5	243.086	J2.958K	28680	5877	65-46-3	C02961	HMDB0000089	Organic compounds	Nucleosides, nucleotides, and analogues	Pyrimidine nucleosides		https://www.genome.jp/dbget-bin/www_bget?cpd:C02961
D-Proline	D-Proline	C5H9NO2	115.063	J9.118I	16313	4025	344-25-2	C00763	HMDB0003411	Organic compounds	Organic acids and derivatives	Carboxylic acids and derivatives	Amino acids, peptides, and analogues	https://www.genome.jp/dbget-bin/www_bget?cpd:C00763	map00330 Arginine and proline metabolism;map01100 Metabolic pathways;
2-(3,4-dihydroxyphenyl)-5,7-dihydroxy-6-[3,4,5-trihydroxy-6-(hydroxymethyl)oxan-2-yl]-4H-chromen-4-one		C21H20O11	448.101						HMDB0127356	Organic compounds	Phenylpropanoids and polyketides	Flavonoids	Flavonoid glycosides
Ferulic acid 4-O-glucuronide		C16H18O10	370.09		133508				HMDB0041733	Organic compounds	Phenylpropanoids and polyketides	Cinnamic acids and derivatives	Hydroxycinnamic acids and derivatives
Aldosterone 18-glucuronide		C27H36O11	536.226		88734		3604-86-2		HMDB0010345	Organic compounds	Lipids and lipid-like molecules	Steroids and steroid derivatives	Steroidal glycosides
5,7-Dihydroxyflavone	Chrysin	C15H10O4	254.058	J1.544J	75095	12214	480-40-0	C10028	HMDB0036619	Organic compounds	Phenylpropanoids and polyketides	Flavonoids	Flavones	https://www.genome.jp/dbget-bin/www_bget?cpd:C10028	map00941 Flavonoid biosynthesis;
2-Hydroxypyridine	2-Hydroxypyridine	C5H5NO	95.0371	J13.556I	16540	5514	142-08-5	C02502	HMDB0013751	Organic compounds	Organoheterocyclic compounds	Pyridines and derivatives	Hydropyridines	https://www.genome.jp/dbget-bin/www_bget?cpd:C02502
Trigonelline	N-Methylnicotinate	C7H7NO2	137.048	J6.346K	18123	4250	535-83-1	C01004	HMDB0000875	Organic compounds	Alkaloids and derivatives			https://www.genome.jp/dbget-bin/www_bget?cpd:C01004	map00760 Nicotinate and nicotinamide metabolism;
7-Hydroxy-6-methoxy-alpha-pyrufuran		C16H16O7	320.09				167278-45-7		HMDB0041295	Organic compounds	Phenylpropanoids and polyketides	Tannins	Hydrolyzable tannins
1,3,6-Trihydroxy-5-methoxyxanthone		C14H10O6	274.048				41357-84-0		HMDB0041243	Organic compounds	Organoheterocyclic compounds	Benzopyrans	1-benzopyrans
Quinoline-4,8-diol	4,8-Dihydroxyquinoline	C9H7NO2	161.048	J1.576.862B	28883	7948		C05637	HMDB0060289	Organic compounds	Organoheterocyclic compounds	Quinolines and derivatives	Quinolones and derivatives	https://www.genome.jp/dbget-bin/www_bget?cpd:C05637	map00380 Tryptophan metabolism;
2-Methyl-1-hydroxypropyl-ThPP	2-Methyl-1-hydroxypropyl-ThPP	C16H27N4O8P2S	497.103					C15976	HMDB06866	Organic compounds	Organoheterocyclic compounds	Diazines	Pyrimidines and pyrimidine derivatives	http://www.genome.jp/dbget-bin/www_bget?cpd:C15976	map00280 Valine, leucine and isoleucine degradation;
Citromitin		C21H24O8	404.147						HMDB0037313	Organic compounds	Phenylpropanoids and polyketides	Flavonoids	O-methylated flavonoids
Glycerol tripropanoate		C12H20O6	260.126				139-45-7		HMDB0032857	Organic compounds	Lipids and lipid-like molecules	Glycerolipids	Triradylcglycerols
3-Sialyl-N-acetyllactosamine		C25H42N2O19	674.238				81693-22-3		HMDB0006581	Organic compounds	Organic oxygen compounds	Organooxygen compounds	Carbohydrates and carbohydrate conjugates
Oleacein		C17H20O6	320.126				149183-75-5		HMDB0037321	Organic compounds	Benzenoids	Phenols	Tyrosols and derivatives
2-Pyrrolidinone	N-Methyl-2-pyrrolidinone	C4H7NO	85.0528	J26.033I	36592	13300	616-45-5	C11118	HMDB0002039	Organic compounds	Organoheterocyclic compounds	Pyrrolidines	Pyrrolidones	https://www.genome.jp/dbget-bin/www_bget?cpd:C11118
2,3-dinor-6-oxoprostaglandin F1alpha		C18H30O6	342.204		73944		64700-71-6		HMDB0062618	Organic compounds	Lipids and lipid-like molecules	Fatty Acyls	Eicosanoids
Gibberellin A39		C20H26O8	394.163				57672-81-8		HMDB0035045	Organic compounds	Lipids and lipid-like molecules	Prenol lipids	Diterpenoids
Capsaicin	Capsaicin	C18H27NO3	305.199	J1.529F	3374	9083	404-86-4	C06866	HMDB0002227	Organic compounds	Benzenoids	Phenols	Methoxyphenols	https://www.genome.jp/dbget-bin/www_bget?cpd:C06866	map00998 Biosynthesis of various secondary metabolites - part 2;map01060 Biosynthesis of plant secondary metabolites;map01063 Biosynthesis of alkaloids derived from shikimate pathway;map01100 Metabolic pathways;map01110 Biosynthesis of secondary metabolites;map04750 Inflammatory mediator regulation of TRP channels;
Diosmetin 7-O-beta-D-glucuronopyranoside		C22H20O12	476.095				35110-20-4		HMDB0037452	Organic compounds	Phenylpropanoids and polyketides	Flavonoids	Flavonoid glycosides
Tyramine	Tyramine	C8H11NO	137.084	J4.123H	15760	3766	51-67-2	C00483	HMDB0000306	Organic compounds	Benzenoids	Benzene and substituted derivatives	Phenethylamines	https://www.genome.jp/dbget-bin/www_bget?cpd:C00483	map00350 Tyrosine metabolism;map00680 Methane metabolism;map00950 Isoquinoline alkaloid biosynthesis;map01060 Biosynthesis of plant secondary metabolites;map01063 Biosynthesis of alkaloids derived from shikimate pathway;map01100 Metabolic pathways;map01110 Biosynthesis of secondary metabolites;map04080 Neuroactive ligand-receptor interaction;map04974 Protein digestion and absorption;
Beta-Aminopropionitrile	3-Aminopropiononitrile	C3H6N2	70.0531	J10.983E	27413	7978	151-18-8	C05670	HMDB0004101	Organic compounds	Organic nitrogen compounds	Organonitrogen compounds	Organic cyanides	https://www.genome.jp/dbget-bin/www_bget?cpd:C05670	map00410 beta-Alanine metabolism;map00460 Cyanoamino acid metabolism;
3b,6a-Dihydroxy-alpha-ionol 9-[apiosyl-(1->6)-glucoside]
Prostaglandin H2	Prostaglandin H2	C20H32O5	352.225	J16.429A	15554	3717	42935-17-1	C00427	HMDB0001381	Organic compounds	Lipids and lipid-like molecules	Fatty Acyls	Eicosanoids	https://www.genome.jp/dbget-bin/www_bget?cpd:C00427	map00590 Arachidonic acid metabolism;map01100 Metabolic pathways;map04611 Platelet activation;map04723 Retrograde endocannabinoid signaling;map04726 Serotonergic synapse;map04921 Oxytocin signaling pathway;map07034 Eicosanoids;map07035 Prostaglandins;
Pyroglutamic acid	5-Oxoproline	C5H7NO3	129.043	J4.959J	18183	4992	98-79-3	C01879	HMDB0000267	Organic compounds	Organic acids and derivatives	Carboxylic acids and derivatives	Amino acids, peptides, and analogues	https://www.genome.jp/dbget-bin/www_bget?cpd:C01879	map00480 Glutathione metabolism;map01100 Metabolic pathways;
(2S,2'S)-Pyrosaccharopine		C11H18N2O5	258.122				38495-84-0		HMDB0038676
2,5-Dihydro-2,4-dimethyloxazole		C5H9NO	99.0684				77311-02-5		HMDB0040518	Organic compounds	Organoheterocyclic compounds	Azolines	Oxazolines
Morusin	Morusin	C25H24O6	420.157	J94.468H	7005	12292	62596-29-6	C10106	HMDB0036631	Organic compounds	Phenylpropanoids and polyketides	Flavonoids	Flavones	https://www.genome.jp/dbget-bin/www_bget?cpd:C10106
Salicylic acid beta-D-glucoside		C13H16O8	300.085				10366-91-3		HMDB0041271	Organic compounds	Organic oxygen compounds	Organooxygen compounds	Carbohydrates and carbohydrate conjugates
Capsiate	Capsiate	C18H26O4	306.183			163311946		C20203	HMDB0034780	Organic compounds	Benzenoids	Phenols	Methoxyphenols	https://www.genome.jp/dbget-bin/www_bget?cpd:C20203
Cortisol	Cortisol	C21H30O5	362.209	J1.908I	17650	3998	50-23-7	C00735	HMDB0000063	Organic compounds	Lipids and lipid-like molecules	Steroids and steroid derivatives	Hydroxysteroids	https://www.genome.jp/dbget-bin/www_bget?cpd:C00735	map00140 Steroid hormone biosynthesis;map01100 Metabolic pathways;map04080 Neuroactive ligand-receptor interaction;map04927 Cortisol synthesis and secretion;map04934 Cushing syndrome;map04960 Aldosterone-regulated sodium reabsorption;map04976 Bile secretion;map05200 Pathways in cancer;map05215 Prostate cancer;map07225 Glucocorticoid and mineralocorticoid receptor agonists/antagonists;
2-Propylpiperidine	Coniine	C8H17N	127.136	J5.763K	127791	8754	458-88-8	C06523	HMDB0030285	Organic compounds	Alkaloids and derivatives			https://www.genome.jp/dbget-bin/www_bget?cpd:C06523	map01060 Biosynthesis of plant secondary metabolites;map01066 Biosynthesis of alkaloids derived from terpenoid and polyketide;
L-Phenylalanine	L-Phenylalanine	C9H11NO2	165.079	J9.175H	17295	3379	63-91-2	C00079	HMDB0000159	Organic compounds	Organic acids and derivatives	Carboxylic acids and derivatives	Amino acids, peptides, and analogues	https://www.genome.jp/dbget-bin/www_bget?cpd:C00079	map00360 Phenylalanine metabolism;map00400 Phenylalanine, tyrosine and tryptophan biosynthesis;map00460 Cyanoamino acid metabolism;map00940 Phenylpropanoid biosynthesis;map00960 Tropane, piperidine and pyridine alkaloid biosynthesis;map00966 Glucosinolate biosynthesis;map00970 Aminoacyl-tRNA biosynthesis;map00998 Biosynthesis of various secondary metabolites - part 2;map01060 Biosynthesis of plan…
Diosbulbin A		C20H24O7	376.152				20086-05-9		HMDB0035108	Organic compounds	Organoheterocyclic compounds	Naphthofurans
Coniferin	Coniferin	C16H22O8	342.131	J6.979E	16220	4023	531-29-3	C00761	HMDB0013682	Organic compounds	Organooxygen compounds	Carbohydrates and carbohydrate conjugates	Glycosyl compounds	https://www.genome.jp/dbget-bin/www_bget?cpd:C00761	map00940 Phenylpropanoid biosynthesis;
Guanosine	Guanosine	C10H13N5O5	283.092	J10.076E	16750	3677	118-00-3	C00387	HMDB0000133	Organic compounds	Nucleosides, nucleotides, and analogues	Purine nucleosides		https://www.genome.jp/dbget-bin/www_bget?cpd:C00387	map00230 Purine metabolism;map01100 Metabolic pathways;map02010 ABC transporters;
5-Hydroxy-3,3',7,8-tetramethoxy-4',5'-methylenedioxyflavone		C20H18O9	402.095				161697-25-2		HMDB0041257	Organic compounds	Phenylpropanoids and polyketides	Flavonoids	Flavones
Desglucocoroloside		C29H44O7	504.309				57361-72-5		HMDB0033709	Organic compounds	Lipids and lipid-like molecules	Steroids and steroid derivatives	Steroid lactones
Reticulataxanthin		C33H44O2	472.334				28368-09-4		HMDB0036882	Organic compounds	Lipids and lipid-like molecules	Prenol lipids	Triterpenoids
L-Threonine	L-Threonine	C4H9NO3	119.058	J21.883I	16857	3488	72-19-5	C00188	HMDB0000167	Organic compounds	Organic acids and derivatives	Carboxylic acids and derivatives	Amino acids, peptides, and analogues	https://www.genome.jp/dbget-bin/www_bget?cpd:C00188	map00260 Glycine, serine and threonine metabolism;map00261 Monobactam biosynthesis;map00290 Valine, leucine and isoleucine biosynthesis;map00860 Porphyrin and chlorophyll metabolism;map00970 Aminoacyl-tRNA biosynthesis;map00997 Biosynthesis of various secondary metabolites - part 3;map01060 Biosynthesis of plant secondary metabolites;map01100 Metabolic pathways;map01110 Biosynthesis of secondary …
Phosphoric acid	Orthophosphate	H3O4P	97.9769	J3.746J	26078	3311	7664-38-2	C00009	HMDB0002142	Inorganic compounds	Homogeneous non-metal compounds	Non-metal oxoanionic compounds	Non-metal phosphates	https://www.genome.jp/dbget-bin/www_bget?cpd:C00009	map00190 Oxidative phosphorylation;map00195 Photosynthesis;map02010 ABC transporters;map02020 Two-component system;map02024 Quorum sensing;map04111 Cell cycle - yeast;map04928 Parathyroid hormone synthesis, secretion and action;map04978 Mineral absorption;map05012 Parkinson disease;
Secoeremopetasitolide B		C21H30O7	394.199				178402-71-6		HMDB0041363	Organic compounds	Lipids and lipid-like molecules	Prenol lipids	Terpene lactones
3-Methyladenine	3-Methyladenine	C6H7N5	149.07	J80.961F	38635	4168	5142-23-4	C00913	HMDB0011600	Organic compounds	Organoheterocyclic compounds	Imidazopyrimidines	Purines and purine derivatives	https://www.genome.jp/dbget-bin/www_bget?cpd:C00913
3'-Hydroxy-HT2 toxin		C22H32O9	440.205				78368-54-4		HMDB0036162	Organic compounds	Lipids and lipid-like molecules	Prenol lipids	Sesquiterpenoids
N6-Methyladenosine		C11H15N5O4	281.112		21891		1867-73-8		HMDB0004044	Organic compounds	Nucleosides, nucleotides, and analogues	Purine nucleosides
LysoPA(0:0/18:2(9Z,12Z))		C21H39O7P	434.243						HMDB0007852	Organic compounds	Lipids and lipid-like molecules	Glycerophospholipids	Glycerophosphates
cis-Resveratrol 3-O-glucuronide		C20H20O9	404.111		86971				HMDB0041711	Organic compounds	Phenylpropanoids and polyketides	Stilbenes	Stilbene glycosides
6-[2,3-Dihydroxy-1-(hydroxymethyl)propyl]-1,2-dihydro-7-hydroxy-9-methoxy-cyclopenta[c][1]benzopyran-3,4-dione	6-[2,3-Dihydroxy-1-(hydroxymethyl)propyl]-1,2-dihydro-7-hydroxy-9-methoxy-cyclopenta[c][1]benzopyran-3,4-dione	C17H18O8	350.1		53108	124490262		C19590	HMDB0062427	Organic compounds	Phenylpropanoids and polyketides	Coumarins and derivatives		https://www.genome.jp/dbget-bin/www_bget?cpd:C19590	map00980 Metabolism of xenobiotics by cytochrome P450;
Aniline	Aniline	C6H7N	93.0578	J2.349C	17296	3586	62-53-3	C00292	HMDB0003012	Organic compounds	Benzenoids	Benzene and substituted derivatives	Aniline and substituted anilines	https://www.genome.jp/dbget-bin/www_bget?cpd:C00292	map00627 Aminobenzoate degradation;map01120 Microbial metabolism in diverse environments;
7-Hydroxyaloin B		C21H22O10	434.121				82461-12-9		HMDB0041150	Organic compounds	Benzenoids	Anthracenes
Putrescine	alpha,omega-Diamine	C4H12N2	88.1		17148	5825	110-60-1	C02896	HMDB0001414	Organic compounds	Organic nitrogen compounds	Organonitrogen compounds	Amines	https://www.genome.jp/dbget-bin/www_bget?cpd:C02896
2-Furancarboxaldehyde	Furfural	C5H4O2	96.0211	J3.981K	34768	17395279	1998-01-01	C14279	HMDB0032914	Organic compounds	Organooxygen compounds	Carbonyl compounds	Aldehydes	https://www.genome.jp/dbget-bin/www_bget?cpd:C14279	map00365 Furfural degradation;map01100 Metabolic pathways;map01120 Microbial metabolism in diverse environments;
Ganoderic acid L		C30H46O8	534.319				102607-24-9		HMDB0035885	Organic compounds	Lipids and lipid-like molecules	Prenol lipids	Triterpenoids
Rubraflavone C		C30H34O6	490.236				54835-67-5		HMDB0030630	Organic compounds	Phenylpropanoids and polyketides	Flavonoids	Flavones
6-O-Methylcodeine		C19H23NO3	313.168				2859-16-7		HMDB0029381	Organic compounds	Alkaloids and derivatives	Morphinans
2-Phenylethanol glucuronide	beta-D-Glucuronoside	C14H18O7	298.105			5938		C03033	HMDB0010350	Organic compounds	Organic oxygen compounds	Organooxygen compounds	Carbohydrates and carbohydrate conjugates	https://www.genome.jp/dbget-bin/www_bget?cpd:C03033	map00040 Pentose and glucuronate interconversions;map01100 Metabolic pathways;map04976 Bile secretion;
Hypoxanthine	Hypoxanthine	C5H4N4O	136.039	J1.934H	17368	3560	68-94-0	C00262	HMDB0000157	Organic compounds	Organoheterocyclic compounds	Imidazopyrimidines	Purines and purine derivatives	https://www.genome.jp/dbget-bin/www_bget?cpd:C00262	map00230 Purine metabolism;map01100 Metabolic pathways;
p-Aminobenzoic acid	4-Aminobenzoate	C7H7NO2	137.048	J5.852A	30753	3847	150-13-0	C00568	HMDB0001392	Organic compounds	Benzenoids	Benzene and substituted derivatives	Benzoic acids and derivatives	https://www.genome.jp/dbget-bin/www_bget?cpd:C00568	map00627 Aminobenzoate degradation;map00790 Folate biosynthesis;map01061 Biosynthesis of phenylpropanoids;map01100 Metabolic pathways;map01120 Microbial metabolism in diverse environments;
Brassica napus non-fluorescent chlorophyll catabolite 3		C34H38N4O8	630.269				173740-48-2		HMDB0040917	Organic compounds	Organoheterocyclic compounds	Tetrapyrroles and derivatives
Ptelatoside A		C19H26O10	414.153				90899-20-0		HMDB0032600	Organic compounds	Organic oxygen compounds	Organooxygen compounds	Carbohydrates and carbohydrate conjugates
25-Cinnamoyl-vulgaroside		C34H46O7	566.324				172616-90-9		HMDB0041367	Organic compounds	Lipids and lipid-like molecules	Prenol lipids	Sesterterpenoids
5-Ethoxysorgoleone 358		C23H32O4	372.23				210708-13-7		HMDB0032784	Organic compounds	Organic oxygen compounds	Organooxygen compounds	Carbonyl compounds
Pipecolic acid	L-Pipecolate	C6H11NO2	129.079	J215.717I	17964	3698	535-75-1	C00408	HMDB0000070	Organic compounds	Organic acids and derivatives	Carboxylic acids and derivatives	Amino acids, peptides, and analogues	https://www.genome.jp/dbget-bin/www_bget?cpd:C00408	map00310 Lysine degradation;map00960 Tropane, piperidine and pyridine alkaloid biosynthesis;map01060 Biosynthesis of plant secondary metabolites;map01064 Biosynthesis of alkaloids derived from ornithine, lysine and nicotinic acid;map01100 Metabolic pathways;map01110 Biosynthesis of secondary metabolites;
5-(4-Acetoxy-3-oxo-1-butynyl)-2,2'-bithiophene		C14H10O3S2	290.007				1222-83-9		HMDB0038459	Organic compounds	Organoheterocyclic compounds	Bi- and oligothiophenes
Artonin A		C30H30O7	502.199				124721-15-9		HMDB0034665	Organic compounds	Organoheterocyclic compounds	Benzopyrans	1-benzopyrans
Genipinic acid		C11H14O6	242.079						HMDB0038126	Organic compounds	Organic acids and derivatives	Carboxylic acids and derivatives	Dicarboxylic acids and derivatives
1H-Pyrrole-2-carboxaldehyde		C5H5NO	95.0371		59978		1003-29-8		HMDB0036057	Organic compounds	Organic oxygen compounds	Organooxygen compounds	Carbonyl compounds
Myricanene B 5-[arabinosyl-(1->6)-glucoside]
3-O-Methylniveusin A		C21H28O8	408.178						HMDB0039084	Organic compounds	Lipids and lipid-like molecules	Prenol lipids	Terpene lactones
Garcinone C		C23H26O7	414.168				76996-27-5		HMDB0029511	Organic compounds	Organoheterocyclic compounds	Benzopyrans	1-benzopyrans
Deoxyloganic acid	Deoxyloganic acid tetraacetate	C16H24O9	360.142	J2.775.711A		13812	92842-56-3	C11647	HMDB0037028	Organic compounds	Lipids and lipid-like molecules	Prenol lipids	Terpene glycosides	https://www.genome.jp/dbget-bin/www_bget?cpd:C11647
1-(2H-1,3-Benzodioxol-5-yl)-2-[2,6-dimethoxy-4-(prop-2-en-1-yl)phenoxy]propyl benzoate		C28H28O7	476.184						HMDB0039249	Organic compounds	Benzenoids	Benzene and substituted derivatives	Benzoic acids and derivatives
Monotropein	Monotropein	C16H22O11	390.116	J8.311I		11976	5945-50-6	C09788	HMDB0035608	Organic compounds	Lipids and lipid-like molecules	Prenol lipids	Terpene glycosides	https://www.genome.jp/dbget-bin/www_bget?cpd:C09788
3-Hydroxy-2H-pyran-2-one		C5H4O3	112.016				496-64-0		HMDB0032994	Organic compounds	Organoheterocyclic compounds	Pyrans	Pyranones and derivatives
2-Fucosyllactose		C18H32O15	488.174				41263-94-9		HMDB0002098	Organic compounds	Organic oxygen compounds	Organooxygen compounds	Carbohydrates and carbohydrate conjugates
Thiamine	Thiamine	C12H17N4OS	265.112	J203.781E	18385	3668	59-43-8	C00378	HMDB0000235	Organic compounds	Organoheterocyclic compounds	Diazines	Pyrimidines and pyrimidine derivatives	https://www.genome.jp/dbget-bin/www_bget?cpd:C00378	map00730 Thiamine metabolism;map01100 Metabolic pathways;map02010 ABC transporters;map04122 Sulfur relay system;map04977 Vitamin digestion and absorption;
Melleolide M		C23H29ClO7	452.16						HMDB0035068	Organic compounds	Lipids and lipid-like molecules	Prenol lipids	Sesquiterpenoids
3-Oxo-6b-angeloyloxy-8b-hydroxy-7(11)-eremophilen-12,8-olide		C20H26O6	362.173				162613-68-5		HMDB0040759	Organic compounds	Lipids and lipid-like molecules	Prenol lipids	Terpene lactones
2-Piperidinone		C5H9NO	99.0684		77761		675-20-7		HMDB0011749	Organic compounds	Organoheterocyclic compounds	Piperidines	Piperidinones
L-Histidine	L-Histidine	C6H9N3O2	155.069	J4.881J	15971	3435	71-00-1	C00135	HMDB0000177	Organic compounds	Organic acids and derivatives	Carboxylic acids and derivatives	Amino acids, peptides, and analogues	https://www.genome.jp/dbget-bin/www_bget?cpd:C00135	map00340 Histidine metabolism;map00404 Staurosporine biosynthesis;map00410 beta-Alanine metabolism;map00970 Aminoacyl-tRNA biosynthesis;map01060 Biosynthesis of plant secondary metabolites;map01065 Biosynthesis of alkaloids derived from histidine and purine;map01100 Metabolic pathways;map01110 Biosynthesis of secondary metabolites;map01230 Biosynthesis of amino acids;map02010 ABC transporters;map…
Benzoyl glucuronide (Benzoic acid)		C13H14O8	298.069				19237-53-7		HMDB0010324	Organic compounds	Organic oxygen compounds	Organooxygen compounds	Carbohydrates and carbohydrate conjugates
Isoquercitrin	Quercetin 3-O-glucoside	C21H20O12	464.095	J11.252F	68352	7940	482-35-9	C05623	HMDB0037362	Organic compounds	Phenylpropanoids and polyketides	Flavonoids	Flavonoid glycosides	https://www.genome.jp/dbget-bin/www_bget?cpd:C05623	map00944 Flavone and flavonol biosynthesis;map01100 Metabolic pathways;map01110 Biosynthesis of secondary metabolites;
Veranisatin A		C16H22O8	342.131				153445-92-2		HMDB0040663	Organic compounds	Lipids and lipid-like molecules	Prenol lipids	Terpene lactones
Lansiumarin B		C21H22O6	370.142				205115-74-8		HMDB0034836	Organic compounds	Phenylpropanoids and polyketides	Coumarins and derivatives	Furanocoumarins
Lucidenic acid B		C27H38O7	474.262				95311-95-8		HMDB0037610	Organic compounds	Lipids and lipid-like molecules	Prenol lipids	Triterpenoids
D-Glutamine	D-Glutamine	C5H10N2O3	146.069	J9.211H	17061	4077	5959-95-5	C00819	HMDB0003423	Organic compounds	Organic acids and derivatives	Carboxylic acids and derivatives	Amino acids, peptides, and analogues	https://www.genome.jp/dbget-bin/www_bget?cpd:C00819	map00471 D-Glutamine and D-glutamate metabolism;map01100 Metabolic pathways;
Methyl (3x,10R)-dihydroxy-11-dodecene-6,8-diynoate 10-glucoside		C19H26O9	398.158				152141-43-0		HMDB0040896	Organic compounds	Lipids and lipid-like molecules	Fatty Acyls	Fatty acyl glycosides
L-Glutamic acid	L-Glutamate	C5H9NO4	147.053	J9.171E	16015	3327	56-86-0	C00025	HMDB0000148	Organic compounds	Organic acids and derivatives	Carboxylic acids and derivatives	Amino acids, peptides, and analogues	https://www.genome.jp/dbget-bin/www_bget?cpd:C00025	map00220 Arginine biosynthesis;map00250 Alanine, aspartate and glutamate metabolism;map00330 Arginine and proline metabolism;map00332 Carbapenem biosynthesis;map00340 Histidine metabolism;map00430 Taurine and hypotaurine metabolism;map00471 D-Glutamine and D-glutamate metabolism;map00480 Glutathione metabolism;map00524 Neomycin, kanamycin and gentamicin biosynthesis;map00630 Glyoxylate and dicarb…
Dimethyl fukiic acid		C13H16O8	300.085				56158-55-5		HMDB0029497	Organic compounds	Benzenoids	Phenols	Benzenediols
alpha-Bixin	Bixin	C25H30O4	394.214	J9.821C	3136	10775	6983-79-5	C08582	HMDB0035317	Organic compounds	Lipids and lipid-like molecules	Prenol lipids	Diterpenoids	https://www.genome.jp/dbget-bin/www_bget?cpd:C08582
3,3'-Dithiobis[4,5-dihydro-2-methylfuran]		C10H14O2S2	230.044				85196-66-3		HMDB0039670	Organic compounds	Organoheterocyclic compounds	Dihydrofurans
(+)-cis-5,6-Dihydro-5-hydroxy-4-methoxy-6-(2-phenylethyl)-2H-pyran-2-one		C14H16O4	248.105				52247-81-1		HMDB0029575	Organic compounds	Phenylpropanoids and polyketides	Kavalactones
Artonin T		C26H26O7	450.168				161017-03-4		HMDB0029905	Organic compounds	Organoheterocyclic compounds	Benzopyrans	1-benzopyrans
Esculentoside E		C35H54O11	650.367				65649-36-7		HMDB0034635	Organic compounds	Lipids and lipid-like molecules	Prenol lipids	Triterpenoids
Armillane		C23H32O7	420.215				126006-69-7		HMDB0035779	Organic compounds	Lipids and lipid-like molecules	Prenol lipids	Diterpenoids
7,8-Dehydroastaxanthianthin		C40H50O4	594.371				19866-02-5		HMDB0036872	Organic compounds	Lipids and lipid-like molecules	Prenol lipids	Triterpenoids
Gravolenic acid		C14H16O6	280.095				13781-46-9		HMDB0033884	Organic compounds	Phenylpropanoids and polyketides	Cinnamic acids and derivatives	Hydroxycinnamic acids and derivatives
Dihydromelilotoside		C15H20O8	328.116				24696-05-7		HMDB0038334	Organic compounds	Organooxygen compounds	Carbohydrates and carbohydrate conjugates	Glycosyl compounds
Kaempferol	Kaempferol	C15H10O6	286.048	J1.575J	28499	8191	520-18-3	C05903	HMDB0005801	Organic compounds	Phenylpropanoids and polyketides	Flavonoids	Flavones	https://www.genome.jp/dbget-bin/www_bget?cpd:C05903	map00941 Flavonoid biosynthesis;map00944 Flavone and flavonol biosynthesis;map01061 Biosynthesis of phenylpropanoids;map01100 Metabolic pathways;map01110 Biosynthesis of secondary metabolites;
N,N'-diacetylchitobiose	Chitobiose	C16H28N2O11	424.169	J392.525K	28681	4818	35061-50-8	C01674	HMDB0062702	Organic compounds	Organic oxygen compounds	Organooxygen compounds	Carbohydrates and carbohydrate conjugates	https://www.genome.jp/dbget-bin/www_bget?cpd:C01674	map00520 Amino sugar and nucleotide sugar metabolism;map01100 Metabolic pathways;map02010 ABC transporters;map02060 Phosphotransferase system (PTS);
2-Methoxystypandrone		C14H12O5	260.068				85122-21-0		HMDB0033265	Organic compounds	Benzenoids	Naphthalenes	Naphthoquinones
Todatriol glucoside		C17H26O10	390.153						HMDB0037260	Organic compounds	Lipids and lipid-like molecules	Fatty Acyls	Fatty acyl glycosides
Mesoporphyrin IX		C34H38N4O4	566.289				493-90-3		HMDB0002379	Organic compounds	Organoheterocyclic compounds	Tetrapyrroles and derivatives	Porphyrins
Acrylic acid	Polyacrylic acid	C3H4O2	72.0211		18308	124490173	1979-10-07	C19501	HMDB0031647	Organic compounds	Organic acids and derivatives	Carboxylic acids and derivatives	Acrylic acids and derivatives	https://www.genome.jp/dbget-bin/www_bget?cpd:C19501
Kanzonol K		C26H28O6	436.189				156281-30-0		HMDB0041212	Organic compounds	Phenylpropanoids and polyketides	Isoflavonoids	Isoflavans
2-Methylfuran		C5H6O	82.0419		969439		534-22-5		HMDB0013749	Organic compounds	Organoheterocyclic compounds	Heteroaromatic compounds
Cycloartomunin		C26H24O7	448.152				135023-19-7		HMDB0038878
2-Hydroxy-6-(8,11,14-pentadecatrienyl)benzoic acid		C22H30O3	342.219		558148		103904-73-0		HMDB0031059	Organic compounds	Benzenoids	Benzene and substituted derivatives	Benzoic acids and derivatives
Kaempferide 3-rhamnoside		C22H22O10	446.121				148435-12-5		HMDB0040803	Organic compounds	Phenylpropanoids and polyketides	Flavonoids	Flavonoid glycosides
Lucuminic acid		C19H26O12	446.142				190323-48-9		HMDB0035007	Organic compounds	Organic oxygen compounds	Organooxygen compounds	Carbohydrates and carbohydrate conjugates
Avenanthramide E		C17H15NO5	313.095				93755-77-2		HMDB0038944	Organic compounds	Phenylpropanoids and polyketides	Cinnamic acids and derivatives	Hydroxycinnamic acids and derivatives
Yuccaol C		C30H22O10	542.121						HMDB0036739	Organic compounds	Phenylpropanoids and polyketides	2-arylbenzofuran flavonoids
Anandamide	Anandamide	C22H37NO2	347.282	J535.861B	2700	13860	94421-68-8	C11695	HMDB0004080	Organic compounds	Organic nitrogen compounds	Organonitrogen compounds	Amines	https://www.genome.jp/dbget-bin/www_bget?cpd:C11695	map04080 Neuroactive ligand-receptor interaction;map04361 Axon regeneration;map04714 Thermogenesis;map04723 Retrograde endocannabinoid signaling;map04750 Inflammatory mediator regulation of TRP channels;
Oleic acid	(9Z)-Octadecenoic acid	C18H34O2	282.256	J2.460K	16196	3978	112-80-1	C00712	HMDB0000207	Organic compounds	Lipids and lipid-like molecules	Fatty Acyls	Fatty acids and conjugates	https://www.genome.jp/dbget-bin/www_bget?cpd:C00712	map00061 Fatty acid biosynthesis;map00073 Cutin, suberine and wax biosynthesis;map01040 Biosynthesis of unsaturated fatty acids;map01060 Biosynthesis of plant secondary metabolites;map04212 Longevity regulating pathway - worm;
MG(22:6(4Z,7Z,10Z,13Z,16Z,19Z)/0:0/0:0)		C25H38O4	402.277						HMDB0011587	Organic compounds	Lipids and lipid-like molecules	Glycerolipids	Monoradylglycerols
Mahanimbinol		C23H27NO	333.209				77156-13-9		HMDB0040992	Organic compounds	Organoheterocyclic compounds	Indoles and derivatives	Carbazoles
Monoacetoxyscirpenol		C17H24O6	324.157				2623-22-5		HMDB0035848	Organic compounds	Lipids and lipid-like molecules	Prenol lipids	Sesquiterpenoids
Furaneol 4-glucoside		C12H18O8	290.1				121063-56-7		HMDB0032992	Organic compounds	Organic oxygen compounds	Organooxygen compounds	Carbohydrates and carbohydrate conjugates
Kanzonol V		C24H24O4	376.167				184584-65-4		HMDB0029788	Organic compounds	Phenylpropanoids and polyketides	2-arylbenzofuran flavonoids
Prudomestin		C17H14O7	330.074		582321		3443-28-5		HMDB0030811	Organic compounds	Phenylpropanoids and polyketides	Flavonoids	O-methylated flavonoids
3-(4-Hydroxybenzoyl)epicatechin		C22H18O8	410.1				108907-45-5		HMDB0039327	Organic compounds	Phenylpropanoids and polyketides	Flavonoids	Flavans
Caryatin		C17H14O7	330.074				1486-66-4		HMDB0037351	Organic compounds	Phenylpropanoids and polyketides	Flavonoids	O-methylated flavonoids
Benzyl O-[arabinofuranosyl-(1->6)-glucoside]
7,18-Dihydroxykaurenolide		C20H28O4	332.199				7758-47-6		HMDB0036761	Organic compounds	Lipids and lipid-like molecules	Prenol lipids	Terpene lactones
Tocopheronic acid		C16H22O5	294.147				1948-76-1		HMDB0030555	Organic compounds	Lipids and lipid-like molecules	Prenol lipids	Sesquiterpenoids
2-Angeloyl-9-(3-methyl-2E-pentenoyl)-2b,9a-dihydroxy-4Z,10(14)-oplopadien-3-one		C26H36O5	428.256				237407-02-2		HMDB0034064	Organic compounds	Lipids and lipid-like molecules	Prenol lipids	Sesquiterpenoids
Verbasoside		C20H30O12	462.174				61548-34-3		HMDB0039233	Organic compounds	Organic oxygen compounds	Organooxygen compounds	Carbohydrates and carbohydrate conjugates
Kaempferol 3-(6''-acetylgalactoside) 7-rhamnoside		C29H32O16	636.169				124097-45-6		HMDB0040539	Organic compounds	Phenylpropanoids and polyketides	Flavonoids	Flavonoid glycosides
Betonicine	(-)-Betonicine	C7H13NO3	159.09	J6.292H		10468	515-25-3	C08269	HMDB0029412	Organic compounds	Organic acids and derivatives	Carboxylic acids and derivatives	Amino acids, peptides, and analogues	https://www.genome.jp/dbget-bin/www_bget?cpd:C08269
Quercetin	Quercetin	C15H10O7	302.043	J2.907F	16243	3679	117-39-5	C00389	HMDB0005794	Organic compounds	Phenylpropanoids and polyketides	Flavonoids	Flavones	https://www.genome.jp/dbget-bin/www_bget?cpd:C00389	map00941 Flavonoid biosynthesis;map00944 Flavone and flavonol biosynthesis;map01100 Metabolic pathways;map01110 Biosynthesis of secondary metabolites;map04152 AMPK signaling pathway;
Theaflagallin		C20H16O9	400.079				102208-15-1		HMDB0033287	Organic compounds	Organoheterocyclic compounds	Benzopyrans	1-benzopyrans
Scopoletin	Scopoletin	C10H8O4	192.042	J4.658B	17488	4885	92-61-5	C01752	HMDB0034344	Organic compounds	Phenylpropanoids and polyketides	Coumarins and derivatives	Hydroxycoumarins	https://www.genome.jp/dbget-bin/www_bget?cpd:C01752	map00940 Phenylpropanoid biosynthesis;map01061 Biosynthesis of phenylpropanoids;map01110 Biosynthesis of secondary metabolites;
Taurochenodeoxycholate-7-sulfate		C26H45NO9S2	579.254				66874-12-2		HMDB0002498	Organic compounds	Lipids and lipid-like molecules	Steroids and steroid derivatives	Bile acids, alcohols and derivatives
13,14-Dihydro-15-keto PGF2a		C20H34O5	354.241		63976		27376-76-7		HMDB0004685	Organic compounds	Lipids and lipid-like molecules	Fatty Acyls	Eicosanoids
1-(9Z,12Z,15Z-octadecatrienoyl)-glycero-3-phosphate		C21H37O7P	432.228		74831				HMDB0062320	Organic compounds	Lipids and lipid-like molecules	Glycerophospholipids	Glycerophosphates
Palmitoylethanolamide	Palmitoylethanolamide	C18H37NO2	299.282	J6.414I	71464	49661772	544-31-0	C16512	HMDB0002100	Organic compounds	Organic acids and derivatives	Carboximidic acids and derivatives	Carboximidic acids	https://www.genome.jp/dbget-bin/www_bget?cpd:C16512	map04080 Neuroactive ligand-receptor interaction;
Mukonidine		C14H11NO3	241.074		715295		24949-00-6		HMDB0030214	Organic compounds	Organoheterocyclic compounds	Indoles and derivatives	Carbazoles
4,5-Dihydroniveusin A		C20H28O8	396.178				98204-96-7		HMDB0032844	Organic compounds	Lipids and lipid-like molecules	Prenol lipids	Terpene lactones
N-Methoxyspirobrassinol		C12H14N2O2S2	282.05						HMDB0041133	Organic compounds	Organoheterocyclic compounds	Indoles and derivatives
Ethyl 2-methyl-3,4-pentadienoate		C8H12O2	140.084				60523-21-9		HMDB0037196	Organic compounds	Lipids and lipid-like molecules	Fatty Acyls	Fatty acid esters
2',3,5-Trihydroxy-5',7-dimethoxyflavanone		C17H16O7	332.09				74175-80-7		HMDB0040482	Organic compounds	Phenylpropanoids and polyketides	Flavonoids	O-methylated flavonoids
Proline betaine	Stachydrine	C7H13NO2	143.095	J5.947A	35280	12358	471-87-4	C10172	HMDB0004827	Organic compounds	Organic acids and derivatives	Carboxylic acids and derivatives	Amino acids, peptides, and analogues	https://www.genome.jp/dbget-bin/www_bget?cpd:C10172
Rhodamine B		C28H31N2O3	443.233		52896		14899-08-2		HMDB0031786	Organic compounds	Organoheterocyclic compounds	Benzopyrans	1-benzopyrans
L-Pipecolic acid	L-Pipecolate	C6H11NO2	129.079	J215.717I	30913	3698	3105-95-1	C00408	HMDB0000716	Organic compounds	Organic acids and derivatives	Carboxylic acids and derivatives	Amino acids, peptides, and analogues	https://www.genome.jp/dbget-bin/www_bget?cpd:C00408	map00310 Lysine degradation;map00960 Tropane, piperidine and pyridine alkaloid biosynthesis;map01060 Biosynthesis of plant secondary metabolites;map01064 Biosynthesis of alkaloids derived from ornithine, lysine and nicotinic acid;map01100 Metabolic pathways;map01110 Biosynthesis of secondary metabolites;
Mycochromone		C16H14O7	318.074				71339-45-2		HMDB0033892	Organic compounds	Organoheterocyclic compounds	Benzopyrans	1-benzopyrans
Mammeigin		C25H24O5	404.162		429835		2289-11-04		HMDB0030785	Organic compounds	Phenylpropanoids and polyketides	Neoflavonoids	Prenylated neoflavonoids
Phloretin	Phloretin	C15H14O5	274.084	J4.808I	17276	4036	60-82-2	C00774	HMDB0003306	Organic compounds	Phenylpropanoids and polyketides	Linear 1,3-diarylpropanoids	Chalcones and dihydrochalcones	https://www.genome.jp/dbget-bin/www_bget?cpd:C00774	map00941 Flavonoid biosynthesis;map01110 Biosynthesis of secondary metabolites;
Dehydropipernonaline		C21H25NO3	339.183				107584-38-3		HMDB0040811	Organic compounds	Organoheterocyclic compounds	Benzodioxoles
Protoanemonin	Protoanemonin	C5H4O2	96.0211	J10.112E	28906	9301		C07090	HMDB0060503	Organic compounds	Organoheterocyclic compounds	Dihydrofurans	Furanones	https://www.genome.jp/dbget-bin/www_bget?cpd:C07090	map00361 Chlorocyclohexane and chlorobenzene degradation;map01120 Microbial metabolism in diverse environments;
Guanine	Guanine	C5H5N5O	151.049	J9.344K	16235	3541	73-40-5	C00242	HMDB0000132	Organic compounds	Organoheterocyclic compounds	Imidazopyrimidines	Purines and purine derivatives	https://www.genome.jp/dbget-bin/www_bget?cpd:C00242	map00230 Purine metabolism;map01100 Metabolic pathways;
2-Methyl-1-hydroxybutyl-ThPP	2-Methyl-1-hydroxybutyl-ThPP	C17H29N4O8P2S	511.118	J2.799.847J	80223	47205291		C15978	HMDB0012310	Organic compounds	Organoheterocyclic compounds	Diazines	Pyrimidines and pyrimidine derivatives	https://www.genome.jp/dbget-bin/www_bget?cpd:C15978	map00280 Valine, leucine and isoleucine degradation;
Palmitic amide		C16H33NO	255.256		74475		629-54-9		HMDB0012273	Organic compounds	Lipids and lipid-like molecules	Fatty Acyls	Fatty amides
2-O-Feruloyltartronic acid		C13H12O8	296.053				95519-25-8		HMDB0032957	Organic compounds	Phenylpropanoids and polyketides	Cinnamic acids and derivatives	Hydroxycinnamic acids and derivatives
Juglone glucoside		C16H16O8	336.085				22427-35-6		HMDB0033563	Organic compounds	Organooxygen compounds	Carbohydrates and carbohydrate conjugates	Glycosyl compounds
Acrylamide	Acrylamide	C3H5NO	71.0371	J2.408B	28619	4808	1979-06-01	C01659	HMDB0004296	Organic compounds	Organic acids and derivatives	Carboximidic acids and derivatives	Carboximidic acids	https://www.genome.jp/dbget-bin/www_bget?cpd:C01659	map00643 Styrene degradation;map01120 Microbial metabolism in diverse environments;
2'-Methoxy-3-(2,4-dihydroxyphenyl)-1,2-propanediol 4'-glucoside		C16H24O9	360.142				455947-72-5		HMDB0039473	Organic compounds	Organooxygen compounds	Carbohydrates and carbohydrate conjugates	Glycosyl compounds
alpha-(1,2-Dihydroxyethyl)-1,2,3,4-tetrahydro-7-hydroxy-9-methoxy-3,4-dioxocyclopenta[c][1]benzopyran-6-acetaldehyde	alpha-(1,2-Dihydroxyethyl)-1,2,3,4-tetrahydro-7-hydroxy-9-methoxy-3,4-dioxocyclopenta[c][1]benzopyran-6-acetaldehyde	C17H16O8	348.085		82583	124490264		C19592	HMDB0062442	Organic compounds	Phenylpropanoids and polyketides	Coumarins and derivatives		https://www.genome.jp/dbget-bin/www_bget?cpd:C19592	map00980 Metabolism of xenobiotics by cytochrome P450;
Bisosthenon B		C28H24O8	488.147						HMDB0031829	Organic compounds	Lignans, neolignans and related compounds	Cyclobutane lignans
N-desmethylimatinib		C28H29N7O	479.243						HMDB0013862	Organic compounds	Benzenoids	Benzene and substituted derivatives	Anilides
Aminoadipic acid	L-2-Aminoadipate	C6H11NO4	161.069	J38.125J	37024	4207	542-32-5	C00956	HMDB0000510	Organic compounds	Organic acids and derivatives	Carboxylic acids and derivatives	Amino acids, peptides, and analogues	https://www.genome.jp/dbget-bin/www_bget?cpd:C00956	map00300 Lysine biosynthesis;map00310 Lysine degradation;map00311 Penicillin and cephalosporin biosynthesis;map01100 Metabolic pathways;map01110 Biosynthesis of secondary metabolites;map01210 2-Oxocarboxylic acid metabolism;map01230 Biosynthesis of amino acids;
Ethyl oleate	Oleic acid methyl ester	C20H38O2	310.287	J95.401B		6252	111-62-6	C03425	HMDB0034451	Organic compounds	Lipids and lipid-like molecules	Fatty Acyls	Fatty acid esters	https://www.genome.jp/dbget-bin/www_bget?cpd:C03425
5-hydroxy-7-methoxy-2-(4-methoxyphenyl)-4H-chromen-4-one		C17H14O5	298.084						HMDB0132454	Organic compounds	Phenylpropanoids and polyketides	Flavonoids	O-methylated flavonoids
Polyporusterone C		C28H44O6	476.314				141360-90-9		HMDB0038497	Organic compounds	Lipids and lipid-like molecules	Steroids and steroid derivatives	Cholestane steroids
Mesalazine		C7H7NO3	153.043		6775		89-57-6		HMDB0014389	Organic compounds	Benzenoids	Benzene and substituted derivatives	Benzoic acids and derivatives
2,6-Dimethylpyrazine		C6H8N2	108.069				108-50-9		HMDB0035248	Organic compounds	Organoheterocyclic compounds	Diazines	Pyrazines
Coutaric acid	Hydrochloric acid	C18H27N3O4	349.2	J3.745A		4538		C01327	HMDB0029225	Organic compounds	Organic acids and derivatives	Carboxylic acids and derivatives	Amino acids, peptides, and analogues	https://www.genome.jp/dbget-bin/www_bget?cpd:C01327	map04742 Taste transduction;map04974 Protein digestion and absorption;
Artonin E		C25H24O7	436.152				129683-93-8		HMDB0035186	Organic compounds	Phenylpropanoids and polyketides	Flavonoids	Flavones
Garcinia lactone dibutyl ester		C14H22O7	302.137						HMDB0040462	Organic compounds	Organic acids and derivatives	Carboxylic acids and derivatives	Tricarboxylic acids and derivatives
12-Keto-leukotriene B4	12-Keto-leukotriene B4	C20H30O4	334.214	J662.082E	27814	8233	136696-10-1	C05949	HMDB0004234	Organic compounds	Lipids and lipid-like molecules	Fatty Acyls	Eicosanoids	https://www.genome.jp/dbget-bin/www_bget?cpd:C05949	map00590 Arachidonic acid metabolism;
Mycophenolic acid	Mycophenolate	C17H20O6	320.126		168396	163312118	24280-93-1	C20380	HMDB0015159	Organic compounds	Organoheterocyclic compounds	Isocoumarans	Isobenzofuranones	https://www.genome.jp/dbget-bin/www_bget?cpd:C20380
Mangostenone B		C28H30O6	462.204						HMDB0039903	Organic compounds	Organoheterocyclic compounds	Benzopyrans	1-benzopyrans
Tovophyllin B		C28H28O6	460.189				40738-45-2		HMDB0030556	Organic compounds	Organoheterocyclic compounds	Benzopyrans	1-benzopyrans
Thromboxane B3		C20H32O6	368.22				71953-80-5		HMDB0005099	Organic compounds	Lipids and lipid-like molecules	Fatty Acyls	Eicosanoids
Sedoheptulose	Sedoheptulose	C7H14O7	210.074	J14.590D	130460	5162	3019-74-7	C02076	HMDB0003219	Organic compounds	Organic oxygen compounds	Organooxygen compounds	Carbohydrates and carbohydrate conjugates	https://www.genome.jp/dbget-bin/www_bget?cpd:C02076	map00710 Carbon fixation in photosynthetic organisms;map01100 Metabolic pathways;
8-Acetylegelolide		C16H20O6	308.126				142449-62-5		HMDB0037772	Organic compounds	Organoheterocyclic compounds	Cycloheptafurans
Epsilon-caprolactam	epsilon-Caprolactam	C6H11NO	113.084	J3.605F	28579	8819	105-60-2	C06593	HMDB0062769	Organic compounds	Organoheterocyclic compounds	Lactams	Caprolactams	https://www.genome.jp/dbget-bin/www_bget?cpd:C06593	map00930 Caprolactam degradation;map01100 Metabolic pathways;map01120 Microbial metabolism in diverse environments;
4-Hydroxy-2H-pyran-3-carboxaldehyde		C6H6O3	126.032				26110-68-9		HMDB0031256	Organic compounds	Organoheterocyclic compounds	Pyrans
3-p-Coumaroyl-1,5-quinolactone		C16H16O7	320.09						HMDB0029292	Organic compounds	Phenylpropanoids and polyketides	Cinnamic acids and derivatives	Hydroxycinnamic acids and derivatives
Bisnorcholic acid		C22H36O5	380.256						HMDB0002082	Organic compounds	Lipids and lipid-like molecules	Steroids and steroid derivatives	Bile acids, alcohols and derivatives
1-Hydroxy-3,6,7-trimethoxy-2-(3-methyl-2-butenyl)-8-(2-hydroxy-3-methyl-3-butenyl)-xanthone		C26H30O7	454.199						HMDB0039920	Organic compounds	Organoheterocyclic compounds	Benzopyrans	1-benzopyrans
Cyclomorusin	Cyclomorusin	C25H22O6	418.142		132868	163311868	62596-34-3	C17867	HMDB0030687	Organic compounds	Phenylpropanoids and polyketides	Flavonoids	Pyranoflavonoids	https://www.genome.jp/dbget-bin/www_bget?cpd:C17867
Bisbynin		C15H22O5	282.147				163365-14-8		HMDB0041324	Organic compounds	Organoheterocyclic compounds	Pyrans
Pterosin N		C14H18O3	234.126				54797-11-4		HMDB0038218	Organic compounds	Benzenoids	Indanes	Indanones
3'-Hydroxy-T2-triol		C20H30O8	398.194						HMDB0034575	Organic compounds	Lipids and lipid-like molecules	Prenol lipids	Sesquiterpenoids
3-Phenylpropyl 2-methylpropanoate	Aspulvinone H	C13H18O2	206.131	J11.147C	17099	5104	103-58-2	C02008	HMDB0034472	Organic compounds	Benzenoids	Benzene and substituted derivatives		https://www.genome.jp/dbget-bin/www_bget?cpd:C02008
Cepagenin		C27H42O5	446.303				114317-59-8		HMDB0030913	Organic compounds	Lipids and lipid-like molecules	Prenol lipids	Triterpenoids
Sphinganine	Sphinganine	C18H39NO2	301.298	J14.383I	16566	4094	764-22-7	C00836	HMDB0000269	Organic compounds	Organic nitrogen compounds	Organonitrogen compounds	Amines	https://www.genome.jp/dbget-bin/www_bget?cpd:C00836	map00600 Sphingolipid metabolism;map01100 Metabolic pathways;map04071 Sphingolipid signaling pathway;
Glycine	Glycine	C2H5NO2	75.032	J1.163K	15428	3339	56-40-6	C00037	HMDB0000123	Organic compounds	Organic acids and derivatives	Carboxylic acids and derivatives	Amino acids, peptides, and analogues	https://www.genome.jp/dbget-bin/www_bget?cpd:C00037	map00120 Primary bile acid biosynthesis;map00230 Purine metabolism;map00260 Glycine, serine and threonine metabolism;map00310 Lysine degradation;map00440 Phosphonate and phosphinate metabolism;map00460 Cyanoamino acid metabolism;map00480 Glutathione metabolism;map00630 Glyoxylate and dicarboxylate metabolism;map00680 Methane metabolism;map00730 Thiamine metabolism;map00860 Porphyrin and chlorophy…
5-Methylcytidine		C10H15N3O5	257.101		20607		2140-61-6		HMDB0000982	Organic compounds	Nucleosides, nucleotides, and analogues	Pyrimidine nucleosides
4,6-Decadiyn-1-ol isovalerate		C15H22O2	234.162				29314-16-7		HMDB0038914
6-Methylquinoline		C10H9N	143.073				91-62-3		HMDB0033115	Organic compounds	Organoheterocyclic compounds	Quinolines and derivatives
4-Hydroxy-2-butenoic acid gamma-lactone	2(5H)-Furanone	C4H4O2	84.0211	J82.323F	38118	96023946	497-23-4	C17601	HMDB0032330	Organic compounds	Organoheterocyclic compounds	Dihydrofurans	Furanones	https://www.genome.jp/dbget-bin/www_bget?cpd:C17601
Margaritene		C28H32O14	592.179				64271-10-9		HMDB0037540	Organic compounds	Phenylpropanoids and polyketides	Flavonoids	Flavonoid glycosides
3-Carbamoyl-2-phenylpropionaldehyde	3-Carbamoyl-2-phenylpropionaldehyde	C10H11NO3	193.074	J2.804.004K	80586	51090914		C16587	HMDB0060366	Organic compounds	Benzenoids	Benzene and substituted derivatives	Phenylacetaldehydes	https://www.genome.jp/dbget-bin/www_bget?cpd:C16587	map00982 Drug metabolism - cytochrome P450;
Cyclic AMP	3',5'-Cyclic AMP	C10H12N5O6P	329.053	J4.811I	17489	3854	60-92-4	C00575	HMDB0000058	Organic compounds	Nucleosides, nucleotides, and analogues	Purine nucleotides	Cyclic purine nucleotides	https://www.genome.jp/dbget-bin/www_bget?cpd:C00575	map00230 Purine metabolism;map01100 Metabolic pathways;map01522 Endocrine resistance;map02025 Biofilm formation - Pseudomonas aeruginosa;map02026 Biofilm formation - Escherichia coli;map04010 MAPK signaling pathway;map04014 Ras signaling pathway;map04015 Rap1 signaling pathway;map04020 Calcium signaling pathway;map04022 cGMP-PKG signaling pathway;map04024 cAMP signaling pathway;map04062 Chemokine…
10-Acetoxytoxol		C15H16O5	276.1				75680-15-8		HMDB0030287	Organic compounds	Benzenoids	Benzene and substituted derivatives	Acetophenones
Xanthorrhizol		C15H22O	218.167				30199-26-9		HMDB0038195	Organic compounds	Lipids and lipid-like molecules	Prenol lipids	Sesquiterpenoids
Gibberellin A37 glucosyl ester		C26H36O10	508.231				36702-72-4		HMDB0038611	Organic compounds	Lipids and lipid-like molecules	Prenol lipids	Terpene glycosides
1,3,8-Trihydroxy-4-methyl-2,7-diprenylxanthone		C24H26O5	394.178						HMDB0037298	Organic compounds	Organoheterocyclic compounds	Benzopyrans	1-benzopyrans
5,7-dihydroxy-2-(4-methoxyphenyl)-4H-chromen-4-one		C16H12O5	284.068						HMDB0132457	Organic compounds	Phenylpropanoids and polyketides	Flavonoids	O-methylated flavonoids
Viniferal		C35H26O8	574.163				180413-42-7		HMDB0029790	Organic compounds	Phenylpropanoids and polyketides	2-arylbenzofuran flavonoids
Isorhamnetin	Isorhamnetin	C16H12O7	316.058	J1.543A	6052	12270	480-19-3	C10084	HMDB0002655	Organic compounds	Phenylpropanoids and polyketides	Flavonoids	Flavones	https://www.genome.jp/dbget-bin/www_bget?cpd:C10084
xi-3-Hydroxy-5-phenylpentanoic acid O-beta-D-Glucopyranoside		C17H24O8	356.147						HMDB0031695	Organic compounds	Lipids and lipid-like molecules	Fatty Acyls	Fatty acyl glycosides
Dopamine quinone	Dopamine quinone	C8H9NO2	151.063	J646.351G	74684	96024082	50673-96-6	C17755	HMDB0012219	Organic compounds	Organic oxygen compounds	Organooxygen compounds	Carbonyl compounds	https://www.genome.jp/dbget-bin/www_bget?cpd:C17755	map00965 Betalain biosynthesis;
N-Nitrosothialdine		C6H12N2OS2	192.039				114375-58-5		HMDB0031186	Organic compounds	Organoheterocyclic compounds	Azacyclic compounds	Dithiazinanes
Geniposidic acid	Geniposidic acid	C16H22O10	374.121	J17.202B		13838	27741-01-1	C11673	HMDB0034942	Organic compounds	Lipids and lipid-like molecules	Prenol lipids	Terpene glycosides	https://www.genome.jp/dbget-bin/www_bget?cpd:C11673	map00902 Monoterpenoid biosynthesis;map01110 Biosynthesis of secondary metabolites;
Octadecanamide	Octadecanamide	C18H37NO	283.288	J43.334I	34900	854091	124-26-5	C13846	HMDB0034146	Organic compounds	Lipids and lipid-like molecules	Fatty Acyls	Fatty amides	https://www.genome.jp/dbget-bin/www_bget?cpd:C13846
Mukoenine A		C18H19NO	265.147				155519-81-6		HMDB0040785	Organic compounds	Organoheterocyclic compounds	Indoles and derivatives	Carbazoles
Erythrabyssin II		C25H28O4	392.199				77263-06-0		HMDB0034003	Organic compounds	Phenylpropanoids and polyketides	Isoflavonoids	Furanoisoflavonoids
PA(18:4(6Z,9Z,12Z,15Z)/14:1(9Z))		C35H59O8P	638.395						HMDB0115028	Organic compounds	Lipids and lipid-like molecules	Glycerophospholipids	Glycerophosphates
2-Hydroxybenzaldehyde O-[xylosyl-(1->6)-glucoside]
Urolithin B 3-O-glucuronide		C19H16O9	388.079		88848				HMDB0041787	Organic compounds	Organic oxygen compounds	Organooxygen compounds	Carbohydrates and carbohydrate conjugates
LysoPE(18:1(11Z)/0:0)		C23H46NO7P	479.301						HMDB0011505	Organic compounds	Lipids and lipid-like molecules	Glycerophospholipids	Glycerophosphoethanolamines
[7]-Paradol		C18H28O3	292.204				53172-04-6		HMDB0040806	Organic compounds	Benzenoids	Phenols	Methoxyphenols
R-138727		C18H20FNO3S	349.115				204204-73-9		HMDB0014258	Organic compounds	Benzenoids	Benzene and substituted derivatives	Halobenzenes
LysoPE(16:0/0:0)		C21H44NO7P	453.286		73004				HMDB0011503	Organic compounds	Lipids and lipid-like molecules	Glycerophospholipids	Glycerophosphoethanolamines
Uracil	Uracil	C4H4N2O2	112.027	J4.842I	17568	3406	66-22-8	C00106	HMDB0000300	Organic compounds	Organoheterocyclic compounds	Diazines	Pyrimidines and pyrimidine derivatives	https://www.genome.jp/dbget-bin/www_bget?cpd:C00106	map00240 Pyrimidine metabolism;map00410 beta-Alanine metabolism;map00770 Pantothenate and CoA biosynthesis;map01100 Metabolic pathways;
7-Hydroxyheptaphylline		C18H17NO3	295.121		69933		170663-15-7		HMDB0041245	Organic compounds	Organoheterocyclic compounds	Indoles and derivatives	Carbazoles
Pyrimidine	Pyrimidine	C4H4N2	80.0374		16898	3686	25247-63-6	C00396	HMDB0003361	Organic compounds	Organoheterocyclic compounds	Diazines	Pyrimidines and pyrimidine derivatives	https://www.genome.jp/dbget-bin/www_bget?cpd:C00396
5'-Methylthioadenosine	5'-Methylthioadenosine	C11H15N5O3S	297.09	J22.737D	17509	3470	2457-80-9	C00170	HMDB0001173	Organic compounds	Nucleosides, nucleotides, and analogues	5'-deoxyribonucleosides	5'-deoxy-5'-thionucleosides	https://www.genome.jp/dbget-bin/www_bget?cpd:C00170	map00270 Cysteine and methionine metabolism;map00908 Zeatin biosynthesis;map01060 Biosynthesis of plant secondary metabolites;map01100 Metabolic pathways;
Marmesin rhamnoside		C20H24O8	392.147				142347-99-7		HMDB0039564	Organic compounds	Phenylpropanoids and polyketides	Coumarins and derivatives	Furanocoumarins
Methyl salicylate O-[rhamnosyl-(1->6)-glucoside]
7-Hydroxy-1,7-bis(4-hydroxy-3-methoxyphenyl)-1-heptene-3,5-dione		C21H22O7	386.137				112494-43-6		HMDB0040355	Organic compounds	Phenylpropanoids and polyketides	Diarylheptanoids	Linear diarylheptanoids
Prenol	Prenol	C5H10O	86.0732	J11.528B	16019	4583	556-82-1	C01390	HMDB0030124	Organic compounds	Organooxygen compounds	Alcohols and polyols	Primary alcohols	https://www.genome.jp/dbget-bin/www_bget?cpd:C01390
1-(4-Hydroxy-3,5-dimethoxyphenyl)-7-(4-hydroxy-3-methoxyphenyl)-3,5-heptanediol		C22H30O7	406.199				145888-84-2		HMDB0041091	Organic compounds	Phenylpropanoids and polyketides	Diarylheptanoids	Linear diarylheptanoids
L-trans-4-Methyl-2-pyrrolidinecarboxylic acid		C6H11NO2	129.079				23009-50-9		HMDB0029435	Organic compounds	Organic acids and derivatives	Carboxylic acids and derivatives	Amino acids, peptides, and analogues
Malvidin 3-glucoside	Malvidin 3-O-glucoside	C23H25O12	493.135	J220.342A	31799	14287	7228-78-6	C12140	HMDB0030777	Organic compounds	Phenylpropanoids and polyketides	Flavonoids	Flavonoid glycosides	https://www.genome.jp/dbget-bin/www_bget?cpd:C12140	map00942 Anthocyanin biosynthesis;
Cyclopassifloside II		C37H62O11	682.429				292167-39-6		HMDB0038389	Organic compounds	Lipids and lipid-like molecules	Prenol lipids	Terpene glycosides
Abscisic alcohol 11-glucoside		C21H32O8	412.21				145153-00-0		HMDB0039636	Organic compounds	Lipids and lipid-like molecules	Prenol lipids	Terpene glycosides
Armillarivin		C23H28O5	384.194				135247-97-1		HMDB0038917
1-Pyrroline-5-carboxylic acid	Delta1-Pyrroline-5-carboxylate	C5H7NO2	113.048	J426.575K	1372	6977	2906-39-0	C04322	HMDB0001301	Organic compounds	Organic acids and derivatives	Carboxylic acids and derivatives	Amino acids, peptides, and analogues	https://www.genome.jp/dbget-bin/www_bget?cpd:C04322
Austalide I		C27H34O8	486.225				96817-08-2		HMDB0030155	Organic compounds	Organoheterocyclic compounds	Benzopyrans	1-benzopyrans
3a,6b,7b,12b-Tetrahydroxy-5b-cholanoic acid		C24H40O6	424.282				140852-41-1		HMDB0000377	Organic compounds	Lipids and lipid-like molecules	Steroids and steroid derivatives	Bile acids, alcohols and derivatives
gamma-Glutamylleucine		C11H20N2O5	260.137		68433		2566-39-4		HMDB0011171	Organic compounds	Organic acids and derivatives	Carboxylic acids and derivatives	Amino acids, peptides, and analogues
Levan	Fructan	C18H32O16	504.169			4558	9013-95-0	C01355	HMDB0003539	Organic compounds	Organic oxygen compounds	Organooxygen compounds	Carbohydrates and carbohydrate conjugates	https://www.genome.jp/dbget-bin/www_bget?cpd:C01355	map00051 Fructose and mannose metabolism;map04973 Carbohydrate digestion and absorption;
Nepetaside		C16H26O8	346.163				114076-56-1		HMDB0038149	Organic compounds	Lipids and lipid-like molecules	Prenol lipids	Terpene glycosides
o-Xylene	o-Xylene	C8H10	106.078	J3.563G	28063	9421		C07212	HMDB0059851	Organic compounds	Benzenoids	Benzene and substituted derivatives	Xylenes	https://www.genome.jp/dbget-bin/www_bget?cpd:C07212	map00622 Xylene degradation;map01100 Metabolic pathways;map01120 Microbial metabolism in diverse environments;map01220 Degradation of aromatic compounds;
Citronellyl beta-sophoroside		C22H40O11	480.257				209681-41-4		HMDB0032839	Organic compounds	Lipids and lipid-like molecules	Prenol lipids	Terpene glycosides
(-)-Epiafzelechin 3-gallate		C22H18O9	426.095				108907-43-3		HMDB0038846
Loquatoside		C20H22O11	438.116				74046-15-4		HMDB0041238	Organic compounds	Phenylpropanoids and polyketides	Flavonoids	Flavonoid glycosides
2-Hydroxyphenethylamine	Phenylethanolamine	C8H11NO	137.084	J41.855B	16343	5696	7568-93-6	C02735	HMDB0001065	Organic compounds	Organic nitrogen compounds	Organonitrogen compounds	Amines	https://www.genome.jp/dbget-bin/www_bget?cpd:C02735
Oleuroside		C25H32O13	540.184				116383-31-4		HMDB0035352	Organic compounds	Lipids and lipid-like molecules	Prenol lipids	Terpene glycosides
Arginyl-Asparagine		C10H20N6O4	288.155						HMDB0028704	Organic compounds	Organic acids and derivatives	Carboxylic acids and derivatives	Amino acids, peptides, and analogues
(-)-erythro-Anethole glycol 2-glucoside		C16H24O8	344.147				217973-39-2		HMDB0033067	Organic compounds	Organic oxygen compounds	Organooxygen compounds	Carbohydrates and carbohydrate conjugates
Artonin Q		C31H30O8	530.194				161017-00-1		HMDB0041124	Organic compounds	Organoheterocyclic compounds	Benzopyrans	1-benzopyrans
Pantothenic acid	Pantothenate	C9H17NO5	219.111	J4.242K	46905	4121	79-83-4	C00864	HMDB0000210	Organic compounds	Organooxygen compounds	Alcohols and polyols	Polyols	https://www.genome.jp/dbget-bin/www_bget?cpd:C00864	map00410 beta-Alanine metabolism;map00770 Pantothenate and CoA biosynthesis;map01100 Metabolic pathways;map01110 Biosynthesis of secondary metabolites;map04977 Vitamin digestion and absorption;
LysoPE(18:1(9Z)/0:0)		C23H46NO7P	479.301		74971		89576-29-4		HMDB0011506	Organic compounds	Lipids and lipid-like molecules	Glycerophospholipids	Glycerophosphoethanolamines
Torvoside G		C34H56O9	608.392				184777-22-8		HMDB0030337	Organic compounds	Lipids and lipid-like molecules	Steroids and steroid derivatives	Steroidal glycosides
N-(Heptan-4-yl)benzo[d][1,3]dioxole-5-carboxamide		C15H21NO3	263.152				745047-51-2		HMDB0032305	Organic compounds	Organoheterocyclic compounds	Benzodioxoles
Sterebin B		C20H32O5	352.225						HMDB0035338	Organic compounds	Lipids and lipid-like molecules	Prenol lipids	Sesquiterpenoids
Methionyl-Histidine		C11H18N4O3S	286.11						HMDB0028975	Organic compounds	Organic acids and derivatives	Carboxylic acids and derivatives	Amino acids, peptides, and analogues
3-Methylpyrrolo[1,2-a]pyrazine		C7H7N3	133.064				64608-61-3		HMDB0033172	Organic compounds	Organoheterocyclic compounds	Pyrrolotriazines
Ginkgolide M	Ginkgolide M	C20H24O10	424.137	J39.137I		96023340	15291-78-8	C16816	HMDB0030042	Organic compounds	Lipids and lipid-like molecules	Prenol lipids	Terpene lactones	https://www.genome.jp/dbget-bin/www_bget?cpd:C16816
Malondialdehyde	Malonaldehyde	C3H4O2	72.0211		566274	124490112	542-78-9	C19440	HMDB0006112	Organic compounds	Organic oxygen compounds	Organooxygen compounds	Carbonyl compounds	https://www.genome.jp/dbget-bin/www_bget?cpd:C19440
1-O-2'-Hydroxy-4'-methoxycinnamoyl-b-D-glucose		C16H20O9	356.111				145227-80-1		HMDB0040866	Organic compounds	Phenylpropanoids and polyketides	Cinnamic acids and derivatives	Hydroxycinnamic acids and derivatives
Simulanoquinoline		C37H34N2O7	618.237				155416-22-1		HMDB0040379	Organic compounds	Alkaloids and derivatives	Benzophenanthridine alkaloids	Dihydrobenzophenanthridine alkaloids
5,8-Dihydroxy-3-(4-hydroxybenzyl)-7-methoxy-4-chromanone		C17H16O6	316.095				93078-83-2		HMDB0037251	Organic compounds	Phenylpropanoids and polyketides	Homoisoflavonoids	Homoisoflavans
Austalide K		C25H32O5	412.225				87833-53-2		HMDB0030157	Organic compounds	Phenylpropanoids and polyketides	Isoflavonoids	Isoflavans
Veranisatin C		C16H20O10	372.106				182876-51-3		HMDB0031756	Organic compounds	Lipids and lipid-like molecules	Prenol lipids	Terpene lactones
Ethylphosphate		C2H7O4P	126.008		42383		78-40-0		HMDB0012228	Organic compounds	Organic acids and derivatives	Organic phosphoric acids and derivatives	Phosphate esters
Rhoifolin	Apigenin 7-O-neohesperidoside	C27H30O14	578.164	J13.923H		583017	17306-46-6	C12627	HMDB0038848					https://www.genome.jp/dbget-bin/www_bget?cpd:C12627	map00944 Flavone and flavonol biosynthesis;
Methyl 3,4-dihydroxy-5-prenylbenzoate 3-glucoside		C19H26O9	398.158						HMDB0040121	Organic compounds	Phenylpropanoids and polyketides	Tannins	Hydrolyzable tannins
Ethenyl acetate	Vinyl acetate	C4H6O2	86.0368		46916	124489981	108-05-4	C19309	HMDB0031209	Organic compounds	Organic acids and derivatives	Carboxylic acids and derivatives	Carboxylic acid derivatives	https://www.genome.jp/dbget-bin/www_bget?cpd:C19309
2-(3,4-dihydroxyphenyl)-5-hydroxy-3,6,7-trimethoxy-4H-chromen-4-one		C18H16O8	360.085						HMDB0130258	Organic compounds	Phenylpropanoids and polyketides	Flavonoids	O-methylated flavonoids
Vaccenic acid	(11E)-Octadecenoic acid	C18H34O2	282.256	J6.936A	28727	10563	693-72-1	C08367	HMDB0003231	Organic compounds	Lipids and lipid-like molecules	Fatty Acyls	Fatty acids and conjugates	https://www.genome.jp/dbget-bin/www_bget?cpd:C08367
4',5-Dihydroxy-3',5',7,8-tetramethoxyflavone		C19H18O8	374.1				111670-54-3		HMDB0033276	Organic compounds	Phenylpropanoids and polyketides	Flavonoids	O-methylated flavonoids
4-Hydroxy-3,5,4'-trimethoxystilbene		C17H18O4	286.121						HMDB0041680	Organic compounds	Phenylpropanoids and polyketides	Stilbenes
4-Acetamidobutanoic acid	4-Acetamidobutanoate	C6H11NO3	145.074	J35.110E	17645	5865	3025-96-5	C02946	HMDB0003681	Organic compounds	Organic acids and derivatives	Carboxylic acids and derivatives	Amino acids, peptides, and analogues	https://www.genome.jp/dbget-bin/www_bget?cpd:C02946	map00330 Arginine and proline metabolism;map01100 Metabolic pathways;
Diosbulbinoside F		C26H34O12	538.205				66756-58-9		HMDB0036783	Organic compounds	Lipids and lipid-like molecules	Prenol lipids	Terpene glycosides
(1alpha,4alpha,5beta,6alpha,11betaH)-1,4-Epoxy-5-hydroxy-10(14)-germacren-12,6-olide		C15H22O4	266.152						HMDB0037005	Organic compounds	Organoheterocyclic compounds	Lactones	Gamma butyrolactones
Gibberellin A20 13-glucoside		C25H34O10	494.215				73607-09-7		HMDB0033412	Organic compounds	Lipids and lipid-like molecules	Prenol lipids	Terpene glycosides
Prupaside		C27H36O12	552.221				126882-52-8		HMDB0038951	Organic compounds	Lignans, neolignans and related compounds	Lignan glycosides
Pyruvaldehyde	Methylglyoxal	C3H4O2	72.0211	J1.489C	17158	3827	78-98-8	C00546	HMDB0001167	Organic compounds	Organic oxygen compounds	Organooxygen compounds	Carbonyl compounds	https://www.genome.jp/dbget-bin/www_bget?cpd:C00546	map00260 Glycine, serine and threonine metabolism;map00620 Pyruvate metabolism;map00640 Propanoate metabolism;map01100 Metabolic pathways;map01120 Microbial metabolism in diverse environments;
Phenylacetaldehyde	Phenylacetaldehyde	C8H8O	120.058	J2.494E	16424	3876	122-78-1	C00601	HMDB0006236	Organic compounds	Benzenoids	Benzene and substituted derivatives	Phenylacetaldehydes	https://www.genome.jp/dbget-bin/www_bget?cpd:C00601	map00360 Phenylalanine metabolism;map00643 Styrene degradation;map01100 Metabolic pathways;map01120 Microbial metabolism in diverse environments;
Lucidenic acid F		C27H36O6	456.251				98665-18-0		HMDB0036436	Organic compounds	Lipids and lipid-like molecules	Prenol lipids	Triterpenoids
1-(2,3-Dihydro-1H-pyrrolizin-5-yl)-1-butanone		C11H15NO	177.115				97072-99-6		HMDB0040014	Organic compounds	Organoheterocyclic compounds	Pyrrolizines
4'-O-Methylkanzonol W		C21H18O5	350.115						HMDB0032602	Organic compounds	Phenylpropanoids and polyketides	Isoflavonoids	Pyranoisoflavonoids
Isomangiferin	Isomangiferin	C19H18O11	422.085	J17.231F		96023465	24699-16-9	C16979	HMDB0029477	Organic compounds	Organoheterocyclic compounds	Benzopyrans	1-benzopyrans	https://www.genome.jp/dbget-bin/www_bget?cpd:C16979
Sinapyl alcohol	Sinapyl alcohol	C11H14O4	210.089	J304.419J	64557	5377	537-33-7	C02325	HMDB0013070	Organic compounds	Benzenoids	Phenols	Methoxyphenols	https://www.genome.jp/dbget-bin/www_bget?cpd:C02325	map00940 Phenylpropanoid biosynthesis;map01061 Biosynthesis of phenylpropanoids;map01100 Metabolic pathways;map01110 Biosynthesis of secondary metabolites;
Dukunolide A		C26H26O9	482.158				97804-04-1		HMDB0035683	Organic compounds	Organoheterocyclic compounds	Naphthopyrans
Tsangane L 3-glucoside		C19H34O7	374.23				143775-68-2		HMDB0040824	Organic compounds	Lipids and lipid-like molecules	Prenol lipids	Terpene glycosides
Phytosphingosine-1-P		C18H40NO6P	397.259						HMDB0012280	Organic compounds	Lipids and lipid-like molecules	Sphingolipids	Phosphosphingolipids
dIMP	2'-Deoxyinosine 5'-phosphate	C10H13N4O7P	332.052	J205.494I	28806	8446	3393-18-8	C06196	HMDB0006555	Organic compounds	Nucleosides, nucleotides, and analogues	Purine nucleotides	Purine deoxyribonucleotides	https://www.genome.jp/dbget-bin/www_bget?cpd:C06196	map00230 Purine metabolism;
5-(3',4'-dihydroxyphenyl)-gamma-valerolactone-3'-O-glucuronide		C18H22O10	398.121		89287				HMDB0029190	Organic compounds	Benzenoids	Phenol ethers
Trimethylamine N-oxide	Trimethylamine N-oxide	C3H9NO	75.0684	J7.304K	15724	4338	1184-78-7	C01104	HMDB0000925	Organic compounds	Organic nitrogen compounds	Organonitrogen compounds	Aminoxides	https://www.genome.jp/dbget-bin/www_bget?cpd:C01104	map00680 Methane metabolism;map01100 Metabolic pathways;map01120 Microbial metabolism in diverse environments;map02020 Two-component system;
Neotrehalose	alpha,alpha-Trehalose	C12H22O11	342.116	J4.965D	16551	4320	585-91-1	C01083	HMDB0029880	Organic compounds	Organic oxygen compounds	Organooxygen compounds	Carbohydrates and carbohydrate conjugates	https://www.genome.jp/dbget-bin/www_bget?cpd:C01083	map00500 Starch and sucrose metabolism;map01100 Metabolic pathways;map01110 Biosynthesis of secondary metabolites;map02010 ABC transporters;map02060 Phosphotransferase system (PTS);
2,5-Dimethyloxazole		C5H7NO	97.0528				23012-11-5		HMDB0032969	Organic compounds	Organoheterocyclic compounds	Azoles	Oxazoles
3-Methylquercetin 7-[galactosyl-(1->4)-glucoside]
Panaxacol		C17H26O3	278.188				106828-96-0		HMDB0039251	Organic compounds	Lipids and lipid-like molecules	Fatty Acyls	Fatty alcohols
Isoyatein		C22H24O7	400.152				101751-72-8		HMDB0033258	Organic compounds	Lignans, neolignans and related compounds	Furanoid lignans	Tetrahydrofuran lignans
N-Ethylacetamide		C4H9NO	87.0684				625-50-3		HMDB0031215	Organic compounds	Organic acids and derivatives	Carboxylic acids and derivatives	Carboxylic acid derivatives
Dimethyl dialkyl ammonium chloride		C35H74N	508.582				8001-54-5		HMDB0032229	Organic compounds	Organonitrogen compounds	Quaternary ammonium salts
LysoPE(0:0/16:1(9Z))		C21H42NO7P	451.27						HMDB0011474	Organic compounds	Lipids and lipid-like molecules	Glycerophospholipids	Glycerophosphoethanolamines
p-Mentha-1,8-dien-7-ol	p-Mentha-1,8-dien-7-ol	C10H16O	152.12					C02452	HMDB03634	Organic compounds	Lipids and lipid-like molecules	Prenol lipids	Monoterpenoids	http://www.genome.jp/dbget-bin/www_bget?cpd:C02452	map00902 Monoterpenoid biosynthesis;map00903 Limonene and pinene degradation;map01110 Biosynthesis of secondary metabolites;
Calystegin A3		C7H13NO3	159.09				131580-36-4		HMDB0038593	Organic compounds	Alkaloids and derivatives	Tropane alkaloids
NAD	NAD+	C21H28N7O14P2	664.117	J136.554A	15846	3305	53-84-9	C00003	HMDB0000902	Organic compounds	Nucleosides, nucleotides, and analogues	(5'-&gt;5')-dinucleotides		https://www.genome.jp/dbget-bin/www_bget?cpd:C00003	map00190 Oxidative phosphorylation;map00730 Thiamine metabolism;map00760 Nicotinate and nicotinamide metabolism;map00983 Drug metabolism - other enzymes;map01100 Metabolic pathways;map04152 AMPK signaling pathway;map04211 Longevity regulating pathway;map04212 Longevity regulating pathway - worm;map04925 Aldosterone synthesis and secretion;map04977 Vitamin digestion and absorption;
2'-Hydroxyacetophenone		C8H8O2	136.052				118-93-4		HMDB0032568	Organic compounds	Benzenoids	Benzene and substituted derivatives	Acetophenones
Bis(2-methylpropanoyloxy)-9,10-epoxy-p-mentha-1,3,5-triene		C18H24O5	320.162				22518-06-5		HMDB0032698	Organic compounds	Benzenoids	Benzene and substituted derivatives	Phenol esters
Indoleacetic acid	Indole-3-acetate	C10H9NO2	175.063	J5.156J	16411	4205	87-51-4	C00954	HMDB0000197	Organic compounds	Organoheterocyclic compounds	Indoles and derivatives	Indolyl carboxylic acids and derivatives	https://www.genome.jp/dbget-bin/www_bget?cpd:C00954	map00380 Tryptophan metabolism;map01070 Biosynthesis of plant hormones;map01100 Metabolic pathways;map04075 Plant hormone signal transduction;
Benzaldehyde	Benzaldehyde	C7H6O	106.042	J4.010J	17169	3559	100-52-7	C00261	HMDB0006115	Organic compounds	Benzenoids	Benzene and substituted derivatives	Benzoyl derivatives	https://www.genome.jp/dbget-bin/www_bget?cpd:C00261	map00623 Toluene degradation;map00627 Aminobenzoate degradation;map01100 Metabolic pathways;map01120 Microbial metabolism in diverse environments;map01220 Degradation of aromatic compounds;
Vinylacetylglycine		C6H9NO3	143.058		74435		73122-61-9		HMDB0000894	Organic compounds	Organic acids and derivatives	Carboxylic acids and derivatives	Amino acids, peptides, and analogues
Diosbulbin B		C19H20O6	344.126				20086-06-0		HMDB0036777	Organic compounds	Organoheterocyclic compounds	Naphthofurans
b-D-fructosyl-a-D-(6-O-(E))-feruloylglucoside		C21H28O12	472.158						HMDB0029281	Organic compounds	Phenylpropanoids and polyketides	Cinnamic acids and derivatives	Cinnamic acid esters
N-[2-(4-Hydroxyphenyl)ethyl]benzamide		C15H15NO2	241.11		354566		41859-54-5		HMDB0029366	Organic compounds	Benzenoids	Phenols	1-hydroxy-2-unsubstituted benzenoids
Corchorusoside E		C41H64O19	860.404				210637-19-7		HMDB0032828	Organic compounds	Lipids and lipid-like molecules	Steroids and steroid derivatives	Steroid lactones
4-Aminophenol	4-Hydroxyaniline	C6H7NO	109.053	J3.620J	17602	5414	123-30-8	C02372	HMDB0001169	Organic compounds	Benzenoids	Benzene and substituted derivatives	Aniline and substituted anilines	https://www.genome.jp/dbget-bin/www_bget?cpd:C02372	map00627 Aminobenzoate degradation;map01120 Microbial metabolism in diverse environments;
4,6-Icosanedione		C20H38O2	310.287						HMDB0035574	Organic compounds	Organic oxygen compounds	Organooxygen compounds	Carbonyl compounds
Vanillylamine	Vanillylamine	C8H11NO2	153.079	J60.119E	46958	51090990	1196-92-5	C16666	HMDB0012309	Organic compounds	Benzenoids	Phenols	Methoxyphenols	https://www.genome.jp/dbget-bin/www_bget?cpd:C16666	map00998 Biosynthesis of various secondary metabolites - part 2;map01063 Biosynthesis of alkaloids derived from shikimate pathway;map01100 Metabolic pathways;map01110 Biosynthesis of secondary metabolites;
Valtrate	Valtratum	C10H12O5	212.068	J14.326J		11989	18296-44-1	C09801	HMDB0034493	Organic compounds	Lipids and lipid-like molecules	Prenol lipids	Monoterpenoids	https://www.genome.jp/dbget-bin/www_bget?cpd:C09801
5-Aminoimidazole	5-Aminoimidazole	C3H5N3	83.0483	J507.002C	16607	7633	4919-03-03	C05239	HMDB0003929	Organic compounds	Organoheterocyclic compounds	Azoles	Imidazoles	https://www.genome.jp/dbget-bin/www_bget?cpd:C05239	map00230 Purine metabolism;map01100 Metabolic pathways;
Artesunate		C19H28O8	384.178				88495-63-0		HMDB0240267	Organic compounds	Lipids and lipid-like molecules	Prenol lipids	Sesquiterpenoids
Phenylethyl primeveroside		C19H28O10	416.168				129932-48-5		HMDB0041274	Organic compounds	Organooxygen compounds	Carbohydrates and carbohydrate conjugates	Glycosyl compounds
beta-Cubebene	beta-Cubebene	C15H24	204.188	J14.932B	10363	11838	13744-15-5	C09648	HMDB0061853	Organic compounds	Lipids and lipid-like molecules	Prenol lipids	Sesquiterpenoids	https://www.genome.jp/dbget-bin/www_bget?cpd:C09648
2-Phenylethyl 2-furancarboxylate		C13H12O3	216.079				7149-32-8		HMDB0037723	Organic compounds	Organoheterocyclic compounds	Furans	Furoic acid and derivatives
Isolariciresinol 9'-O-alpha-L-arabinofuranoside		C25H32O10	492.2				63358-10-1		HMDB0032906	Organic compounds	Lignans, neolignans and related compounds	Lignan glycosides
16,17-Dihydro-16a,17-dihydroxygibberellin A4 17-glucoside		C25H36O12	528.221				159858-83-0		HMDB0040647	Organic compounds	Lipids and lipid-like molecules	Prenol lipids	Terpene glycosides
Demethoxykanugin		C18H14O6	326.079				1668-33-3		HMDB0037570	Organic compounds	Phenylpropanoids and polyketides	Flavonoids	O-methylated flavonoids
N-[(4-Hydroxy-3-methoxyphenyl)methyl]octanamide		C16H25NO3	279.183				58493-47-3		HMDB0036326	Organic compounds	Benzenoids	Benzene and substituted derivatives	Phenols and derivatives
2-Methylbutylamine		C5H13N	87.1048				96-15-1		HMDB0032392	Organic compounds	Organonitrogen compounds	Amines	Primary amines
Hydrojuglone glucoside		C16H18O8	338.1				22427-33-4		HMDB0041191	Organic compounds	Organic oxygen compounds	Organooxygen compounds	Carbohydrates and carbohydrate conjugates
Lucidone A		C24H34O5	402.241				97653-92-4		HMDB0035844	Organic compounds	Lipids and lipid-like molecules	Steroids and steroid derivatives	Oxosteroids
Anomurine		C20H25NO4	343.178		219219		78478-27-0		HMDB0030270	Organic compounds	Organoheterocyclic compounds	Isoquinolines and derivatives	Benzylisoquinolines
1-Methyl-2-pyrrolecarboxaldehyde		C6H7NO	109.053				1192-58-1		HMDB0040582	Organic compounds	Organic oxygen compounds	Organooxygen compounds	Carbonyl compounds
Isolariciresinol 4'-O-beta-D-glucoside		C26H34O11	522.21				145748-07-8		HMDB0040471	Organic compounds	Lignans, neolignans and related compounds	Lignan glycosides
(E)-2-Butenal		C4H6O	70.0419				123-73-9		HMDB0034233	Organic compounds	Organic oxygen compounds	Organooxygen compounds	Carbonyl compounds
Enalaprilat	Enalaprilat	C18H24N2O5	348.169	J21.388H	4786	13885	76420-72-9	C11720	HMDB0041886	Organic compounds	Organic acids and derivatives	Carboxylic acids and derivatives	Amino acids, peptides, and analogues	https://www.genome.jp/dbget-bin/www_bget?cpd:C11720
Uridine	Uridine	C9H12N2O6	244.07	J4.593D	16704	3593	58-96-8	C00299	HMDB0000296	Organic compounds	Nucleosides, nucleotides, and analogues	Pyrimidine nucleosides		https://www.genome.jp/dbget-bin/www_bget?cpd:C00299	map00240 Pyrimidine metabolism;map01100 Metabolic pathways;map02010 ABC transporters;
Dihydro-3-methyl-2(3H)-furanone		C5H8O2	100.052				1679-47-6		HMDB0035143	Organic compounds	Organoheterocyclic compounds	Lactones	Gamma butyrolactones
Pyridoxine	Pyridoxine	C8H11NO3	169.074	J2.356F	16709	3608	65-23-6	C00314	HMDB0000239	Organic compounds	Organoheterocyclic compounds	Pyridines and derivatives	Pyridoxines	https://www.genome.jp/dbget-bin/www_bget?cpd:C00314	map00750 Vitamin B6 metabolism;map01100 Metabolic pathways;map01120 Microbial metabolism in diverse environments;
2-Methoxyestradiol	2-Methoxy-17beta-estradiol	C19H26O3	302.188	J104.105C	28955	7686	362-07-2	C05302	HMDB0000405	Organic compounds	Lipids and lipid-like molecules	Steroids and steroid derivatives	Estrane steroids	https://www.genome.jp/dbget-bin/www_bget?cpd:C05302	map00140 Steroid hormone biosynthesis;
5-Methyl-2(3H)-furanone		C5H6O2	98.0368		36436		591-12-8		HMDB0029609	Organic compounds	Organoheterocyclic compounds	Dihydrofurans	Furanones
Glutathione	[Glu(-Cys)]n-Gly	C10H17N3O6S	307.084		16856	5486	70-18-8	C02471	HMDB0000125	Organic compounds	Organic acids and derivatives	Carboxylic acids and derivatives	Amino acids, peptides, and analogues	https://www.genome.jp/dbget-bin/www_bget?cpd:C02471
Alternariol	Alternariol	C14H10O5	258.053	J12.511C	64983	96023362	641-38-3	C16838	HMDB0030831	Organic compounds	Phenylpropanoids and polyketides	Coumarins and derivatives		https://www.genome.jp/dbget-bin/www_bget?cpd:C16838
Aflatoxin B1 dialcohol		C18H18O6	330.11						HMDB0011672	Organic compounds	Organoheterocyclic compounds	Naphthofurans
Annoglabasin C		C23H34O6	406.236				288627-09-8		HMDB0036263	Organic compounds	Lipids and lipid-like molecules	Prenol lipids	Diterpenoids
2-Aminoacrylic acid	Dehydroalanine	C3H5NO2	87.032	J80.352I	17123	5284	28453-71-6	C02218	HMDB0003609	Organic compounds	Organic acids and derivatives	Carboxylic acids and derivatives	Amino acids, peptides, and analogues	https://www.genome.jp/dbget-bin/www_bget?cpd:C02218	map00270 Cysteine and methionine metabolism;map01100 Metabolic pathways;
Nicotinic acid	Nicotinate	C6H5NO2	123.032	J2.809F	15940	3552	59-67-6	C00253	HMDB0001488	Organic compounds	Organoheterocyclic compounds	Pyridines and derivatives	Pyridinecarboxylic acids and derivatives	https://www.genome.jp/dbget-bin/www_bget?cpd:C00253	map00760 Nicotinate and nicotinamide metabolism;map00960 Tropane, piperidine and pyridine alkaloid biosynthesis;map01060 Biosynthesis of plant secondary metabolites;map01064 Biosynthesis of alkaloids derived from ornithine, lysine and nicotinic acid;map01100 Metabolic pathways;map01110 Biosynthesis of secondary metabolites;map01120 Microbial metabolism in diverse environments;map05133 Pertussis;
Limocitrin		C17H14O8	346.069		542813		489-33-8		HMDB0029516	Organic compounds	Phenylpropanoids and polyketides	Flavonoids	Flavones
Tetrahydropteroyltri-L-glutamate	Tetrahydropteroyltri-L-glutamate	C29H37N9O12	703.256	J2.747.003C	17420	6829		C04144	HMDB0012290	Organic compounds	Organoheterocyclic compounds	Pteridines and derivatives	Pterins and derivatives	https://www.genome.jp/dbget-bin/www_bget?cpd:C04144
Foeniculoside VII		C16H28O8	348.178				174285-77-9		HMDB0041546	Organic compounds	Lipids and lipid-like molecules	Prenol lipids	Terpene glycosides
Niacinamide	Nicotinamide	C6H6N2O	122.048	J3.988H	17154	3453	98-92-0	C00153	HMDB0001406	Organic compounds	Organoheterocyclic compounds	Pyridines and derivatives	Pyridinecarboxylic acids and derivatives	https://www.genome.jp/dbget-bin/www_bget?cpd:C00153	map00760 Nicotinate and nicotinamide metabolism;map01100 Metabolic pathways;map04212 Longevity regulating pathway - worm;map04977 Vitamin digestion and absorption;
Eicosadienoic acid	Icosadienoic acid	C20H36O2	308.272	J394.182E	73731	51090854	2091-39-6	C16525	HMDB0005060	Organic compounds	Lipids and lipid-like molecules	Fatty Acyls	Fatty acids and conjugates	https://www.genome.jp/dbget-bin/www_bget?cpd:C16525	map01040 Biosynthesis of unsaturated fatty acids;
KB 2	Phosphomannan	C25H26O8	454.163			5395	133740-64-4	C02347	HMDB0033666	Organic compounds	Phenylpropanoids and polyketides	Flavonoids	Flavones	https://www.genome.jp/dbget-bin/www_bget?cpd:C02347
Ampelopsin D		C28H22O6	454.142				149418-37-1		HMDB0040894	Organic compounds	Phenylpropanoids and polyketides	Stilbenes
L-Arginine	L-Arginine	C6H14N4O2	174.112	J9.182K	16467	3362	74-79-3	C00062	HMDB0000517	Organic compounds	Organic acids and derivatives	Carboxylic acids and derivatives	Amino acids, peptides, and analogues	https://www.genome.jp/dbget-bin/www_bget?cpd:C00062	map00220 Arginine biosynthesis;map00261 Monobactam biosynthesis;map00330 Arginine and proline metabolism;map00331 Clavulanic acid biosynthesis;map00472 D-Arginine and D-ornithine metabolism;map00970 Aminoacyl-tRNA biosynthesis;map00997 Biosynthesis of various secondary metabolites - part 3;map01060 Biosynthesis of plant secondary metabolites;map01064 Biosynthesis of alkaloids derived from ornithi…
(E)-Antibiotic BE 23372M		C17H12O6	312.063						HMDB0041097	Organic compounds	Benzenoids	Phenols	Benzenediols
(1(10)E,4E,6a,9b)-9-(3-Methylbutanoyloxy)-1(10),4,11(13)-germacratrien-12,6-olide		C20H28O4	332.199						HMDB0031375	Organic compounds	Lipids and lipid-like molecules	Prenol lipids	Terpene lactones
Artemetin		C20H20O8	388.116		479529		479-90-3		HMDB0030095	Organic compounds	Phenylpropanoids and polyketides	Flavonoids	O-methylated flavonoids
Indoleacetaldehyde	Indole-3-acetaldehyde	C10H9NO	159.068	J398.271H	18086	3910	2591-98-2	C00637	HMDB0001190	Organic compounds	Organoheterocyclic compounds	Indoles and derivatives	Indoles	https://www.genome.jp/dbget-bin/www_bget?cpd:C00637	map00380 Tryptophan metabolism;map01100 Metabolic pathways;
Cyclokievitone	Cyclokievitone	C20H18O6	354.11	J2.771.887F	4019	12393	74175-82-9	C10207	HMDB0033983	Organic compounds	Phenylpropanoids and polyketides	Isoflavonoids	Isoflavans	https://www.genome.jp/dbget-bin/www_bget?cpd:C10207
Diacetyl	Diacetyl	C4H6O2	86.0368	J2.586K	16583	4004	431-03-8	C00741	HMDB0003407	Organic compounds	Organic oxygen compounds	Organooxygen compounds	Carbonyl compounds	https://www.genome.jp/dbget-bin/www_bget?cpd:C00741	map00650 Butanoate metabolism;
(+)-Fargesin		C21H22O6	370.142				68296-27-5		HMDB0038236	Organic compounds	Lignans, neolignans and related compounds	Furanoid lignans
Artonol C		C30H28O7	500.184				186824-59-9		HMDB0030489	Organic compounds	Organoheterocyclic compounds	Benzopyrans	1-benzopyrans
Bismahanine		C46H48N2O4	692.361				155519-87-2		HMDB0040773	Organic compounds	Organoheterocyclic compounds	Indoles and derivatives	Carbazoles
Calystegine A6		C7H13NO3	159.09				177794-04-6		HMDB0031345	Organic compounds	Alkaloids and derivatives	Tropane alkaloids
Avenanthramide C		C16H13NO6	315.074						HMDB0038576	Organic compounds	Phenylpropanoids and polyketides	Cinnamic acids and derivatives	Hydroxycinnamic acids and derivatives
Trehalose	alpha,alpha-Trehalose	C12H22O11	342.116	J4.965D	16551	4320	99-20-7	C01083	HMDB0000975	Organic compounds	Organic oxygen compounds	Organooxygen compounds	Carbohydrates and carbohydrate conjugates	https://www.genome.jp/dbget-bin/www_bget?cpd:C01083	map00500 Starch and sucrose metabolism;map01100 Metabolic pathways;map01110 Biosynthesis of secondary metabolites;map02010 ABC transporters;map02060 Phosphotransferase system (PTS);
Acidissiminol epoxide		C25H31NO4	409.225				139165-01-8		HMDB0040793	Organic compounds	Benzenoids	Benzene and substituted derivatives	Benzoic acids and derivatives
Adenosine 3',5'-diphosphate	Adenosine 3',5'-bisphosphate	C10H15N5O10P2	427.029	J14.396K	17985	3356	1053-73-2	C00054	HMDB0000061	Organic compounds	Nucleosides, nucleotides, and analogues	Purine nucleotides	Purine ribonucleotides	https://www.genome.jp/dbget-bin/www_bget?cpd:C00054	map00230 Purine metabolism;map00532 Glycosaminoglycan biosynthesis - chondroitin sulfate / dermatan sulfate;map00534 Glycosaminoglycan biosynthesis - heparan sulfate / heparin;map00770 Pantothenate and CoA biosynthesis;map00920 Sulfur metabolism;map01100 Metabolic pathways;
N-Ethylglycine	N-Ethylglycine	C4H9NO2	103.063	J134.751I	15620	13900	627-01-0	C11735	HMDB0041945	Organic compounds	Organic acids and derivatives	Carboxylic acids and derivatives	Amino acids, peptides, and analogues	https://www.genome.jp/dbget-bin/www_bget?cpd:C11735
2-Hydroxycaproic acid		C6H12O3	132.079		86542		6064-63-7		HMDB0001624	Organic compounds	Lipids and lipid-like molecules	Fatty Acyls	Fatty acids and conjugates
3-Buten-1-ol		C4H8O	72.0575				627-27-0		HMDB0031324	Organic compounds	Organooxygen compounds	Alcohols and polyols	Primary alcohols
2,4-Dimethyloxazole		C5H7NO	97.0528				7208-05-01		HMDB0032968	Organic compounds	Organoheterocyclic compounds	Azoles	Oxazoles
Sinapic acid	Sinapate	C11H12O5	224.068	J11.713G	15714	3765	530-59-6	C00482	HMDB0032616	Organic compounds	Phenylpropanoids and polyketides	Cinnamic acids and derivatives	Hydroxycinnamic acids and derivatives	https://www.genome.jp/dbget-bin/www_bget?cpd:C00482	map00940 Phenylpropanoid biosynthesis;map01061 Biosynthesis of phenylpropanoids;map01100 Metabolic pathways;map01110 Biosynthesis of secondary metabolites;
(9S,10E,12Z,15Z)-9-Hydroxy-10,12,15-octadecatrienoic acid		C18H30O3	294.219				89886-42-0		HMDB0031934	Organic compounds	Lipids and lipid-like molecules	Lineolic acids and derivatives
3-Dehydrosphinganine	3-Dehydrosphinganine	C18H37NO2	299.282	J866.542G	17862	5855	16105-69-4	C02934	HMDB0001480	Organic compounds	Organic oxygen compounds	Organooxygen compounds	Carbonyl compounds	https://www.genome.jp/dbget-bin/www_bget?cpd:C02934	map00600 Sphingolipid metabolism;map01100 Metabolic pathways;
Hydroxytyrosol 1-O-glucoside		C14H20O8	316.116				76873-99-9		HMDB0041024	Organic compounds	Organic oxygen compounds	Organooxygen compounds	Carbohydrates and carbohydrate conjugates
Kuwanon L		C35H30O11	626.179				88524-65-6		HMDB0030121	Organic compounds	Phenylpropanoids and polyketides	Flavonoids	Flavans
Nobiletin	Nobiletin	C21H22O8	402.131	J12.548B	221290	12298	478-01-3	C10112	HMDB0029540	Organic compounds	Phenylpropanoids and polyketides	Flavonoids	O-methylated flavonoids	https://www.genome.jp/dbget-bin/www_bget?cpd:C10112
Lyoniresinol 9'-sulfate		C22H28O11S	500.135						HMDB0039926	Organic compounds	Lignans, neolignans and related compounds	Aryltetralin lignans
4'-O-Methyl-(-)-epicatechin 3'-O-glucuronide		C22H24O12	480.127						HMDB0041674	Organic compounds	Phenylpropanoids and polyketides	Flavonoids	Flavonoid glycosides
(alpha-D-mannosyl)7-beta-D-mannosyl-diacetylchitobiosyl-L-asparagine, isoform A (protein)	Alanine	C3H7NO2	89.0477	J44.439A	16449	4590	302-72-7	C01401	HMDB0062251	Organic compounds	Organic acids and derivatives	Carboxylic acids and derivatives	Amino acids, peptides, and analogues	https://www.genome.jp/dbget-bin/www_bget?cpd:C01401	map00460 Cyanoamino acid metabolism;map01100 Metabolic pathways;
beta-Alanine	beta-Alanine	C3H7NO2	89.0477	J4.070C	16958	3399	107-95-9	C00099	HMDB0000056	Organic compounds	Organic acids and derivatives	Carboxylic acids and derivatives	Amino acids, peptides, and analogues	https://www.genome.jp/dbget-bin/www_bget?cpd:C00099	map00240 Pyrimidine metabolism;map00410 beta-Alanine metabolism;map00640 Propanoate metabolism;map00770 Pantothenate and CoA biosynthesis;map01100 Metabolic pathways;map01110 Biosynthesis of secondary metabolites;map04080 Neuroactive ligand-receptor interaction;map04974 Protein digestion and absorption;
DL-Ornithino-L-alanine		C8H17N3O4	219.122				25693-39-4		HMDB0029448	Organic compounds	Organic acids and derivatives	Carboxylic acids and derivatives	Amino acids, peptides, and analogues
3-Amino-2-piperidone		C5H10N2O	114.079		76341		1892-22-4		HMDB0000323	Organic compounds	Organic acids and derivatives	Carboxylic acids and derivatives	Amino acids, peptides, and analogues
3,4-Dihydroxyphenylvaleric acid		C11H14O4	210.089						HMDB0029233	Organic compounds	Benzenoids	Phenols	Benzenediols
Histamine	Histamine	C5H9N3	111.08	J4.117C	18295	3678		C00388	HMDB0060263	Organic compounds	Organic nitrogen compounds	Organonitrogen compounds	Amines	https://www.genome.jp/dbget-bin/www_bget?cpd:C00388	map00340 Histidine metabolism;map01065 Biosynthesis of alkaloids derived from histidine and purine;map01100 Metabolic pathways;map01110 Biosynthesis of secondary metabolites;map04080 Neuroactive ligand-receptor interaction;map04664 Fc epsilon RI signaling pathway;map04721 Synaptic vesicle cycle;map04750 Inflammatory mediator regulation of TRP channels;map04971 Gastric acid secretion;map04974 Prot…
Jaceidin		C18H16O8	360.085				10173-01-0		HMDB0033819	Organic compounds	Phenylpropanoids and polyketides	Flavonoids	O-methylated flavonoids
Metenamine		C6H12N4	140.106		6824		100-97-0		HMDB0029598	Organic compounds	Organoheterocyclic compounds	Triazinanes	1,3,5-triazinanes
Lusitanicoside	Lusitanicoside	C21H30O10	442.184	J2.773.258E		12657		C10474	HMDB0034120	Organic compounds	Organic oxygen compounds	Organooxygen compounds	Carbohydrates and carbohydrate conjugates	https://www.genome.jp/dbget-bin/www_bget?cpd:C10474
Asymmetric dimethylarginine	NG,NG-Dimethyl-L-arginine	C8H18N4O2	202.143	J440.804G	17929	6410	30315-93-6	C03626	HMDB0001539	Organic compounds	Organic acids and derivatives	Carboxylic acids and derivatives	Amino acids, peptides, and analogues	https://www.genome.jp/dbget-bin/www_bget?cpd:C03626
Anhydrocinnzeylanol		C20H30O6	366.204				65230-04-8		HMDB0036863	Organic compounds	Lipids and lipid-like molecules	Prenol lipids	Terpene lactones
LysoPA(16:0/0:0)	1-Palmitoylglycerol 3-phosphate	C19H39O7P	410.243	J225.505G	64023	6739		C04036	HMDB0007853	Organic compounds	Lipids and lipid-like molecules	Glycerophospholipids	Glycerophosphates	https://www.genome.jp/dbget-bin/www_bget?cpd:C04036
Ginkgolide C	Ginkgolide C	C20H24O11	440.132	J39.136K		9805	15291-76-6	C07603	HMDB0036860	Organic compounds	Lipids and lipid-like molecules	Prenol lipids	Terpene lactones	https://www.genome.jp/dbget-bin/www_bget?cpd:C07603
(+)-Pinoresinol 4-O-[beta-D-Glucopyranosyl-(1->2)-[beta-D-glucopyranosyl-(1->6)]-beta-D-glucopyranoside]
Maltotriose	Maltotriose	C18H32O16	504.169	J208.710C	27931	4954	1109-28-0	C01835	HMDB0001262	Organic compounds	Organic oxygen compounds	Organooxygen compounds	Carbohydrates and carbohydrate conjugates	https://www.genome.jp/dbget-bin/www_bget?cpd:C01835	map02010 ABC transporters;map04973 Carbohydrate digestion and absorption;
Adenosine 2'-phosphate	Adenosine 2'-phosphate	C10H14N5O7P	347.063	J10.017J	28223	4197	130-49-4	C00946	HMDB0011617	Organic compounds	Organic oxygen compounds	Organooxygen compounds	Carbohydrates and carbohydrate conjugates	https://www.genome.jp/dbget-bin/www_bget?cpd:C00946
LysoPC(14:1(9Z))	1-Acyl-sn-glycero-3-phosphocholine	C22H44NO7P	465.286		73794	6900		C04230	HMDB0010380	Organic compounds	Lipids and lipid-like molecules	Glycerophospholipids	Glycerophosphocholines	https://www.genome.jp/dbget-bin/www_bget?cpd:C04230	map00564 Glycerophospholipid metabolism;map05231 Choline metabolism in cancer;
2-(3,4-dihydroxyphenyl)-3,5,7-trihydroxy-3,4-dihydro-2H-1-benzopyran-4-one		C15H12O7	304.058						HMDB0125371	Organic compounds	Phenylpropanoids and polyketides	Flavonoids	Flavans
(R)-Kanzonol Y		C25H30O5	410.209				184584-87-0		HMDB0031361	Organic compounds	Phenylpropanoids and polyketides	Linear 1,3-diarylpropanoids	Chalcones and dihydrochalcones
Poncirin	Poncirin	C28H34O14	594.195	J241.355H		12018	14941-08-3	C09830	HMDB0037487	Organic compounds	Phenylpropanoids and polyketides	Flavonoids	Flavonoid glycosides	https://www.genome.jp/dbget-bin/www_bget?cpd:C09830
Mono-trans-p-coumaroylmesotartaric acid		C14H14O8	310.069				27174-06-7		HMDB0029783	Organic compounds	Phenylpropanoids and polyketides	Cinnamic acids and derivatives	Hydroxycinnamic acids and derivatives
Corchoroside B		C29H42O8	518.288				35536-76-6		HMDB0030343	Organic compounds	Lipids and lipid-like molecules	Steroids and steroid derivatives	Steroidal glycosides
Verimol C		C18H20O4	300.136				212516-36-4		HMDB0038325	Organic compounds	Benzenoids	Phenol ethers	Anisoles
Heteroflavanone A		C19H20O7	360.121				151171-28-7		HMDB0040910	Organic compounds	Phenylpropanoids and polyketides	Flavonoids	O-methylated flavonoids
Fenpropimorph		C20H33NO	303.256		50148		67306-03-0		HMDB0037270	Organic compounds	Benzenoids	Benzene and substituted derivatives	Phenylpropanes
Methyl 6-O-galloyl-beta-D-glucopyranoside		C14H18O10	346.09				88647-06-7		HMDB0039354	Organic compounds	Benzenoids	Benzene and substituted derivatives	Benzoic acids and derivatives
Isorhamnetin 3-O-[b-L-rhamnofuranosyl-(1->6)-D-glucopyranoside]
(1S,4R)-p-Mentha-2,8-dien-1-ol		C10H16O	152.12				22972-51-6		HMDB0035054	Organic compounds	Lipids and lipid-like molecules	Prenol lipids	Monoterpenoids
Morpholine	Morpholine	C4H9NO	87.0684	J2.453H	34856	17395452	110-91-8	C14452	HMDB0031581	Organic compounds	Organoheterocyclic compounds	Oxazinanes	Morpholines	https://www.genome.jp/dbget-bin/www_bget?cpd:C14452
FAD	FAD	C27H33N9O15P2	785.157	J39.053D	16238	3318	146-14-5	C00016	HMDB0001248	Organic compounds	Nucleosides, nucleotides, and analogues	Flavin nucleotides		https://www.genome.jp/dbget-bin/www_bget?cpd:C00016	map00740 Riboflavin metabolism;map01100 Metabolic pathways;map01110 Biosynthesis of secondary metabolites;map04977 Vitamin digestion and absorption;
6'-Methoxypolygoacetophenoside		C15H20O10	360.106				241814-63-1		HMDB0035476	Organic compounds	Organic oxygen compounds	Organooxygen compounds	Carbohydrates and carbohydrate conjugates
Glycyrrhizaisoflavone B		C21H18O6	366.11				197304-07-7		HMDB0036556	Organic compounds	Phenylpropanoids and polyketides	Isoflavonoids	Pyranoisoflavonoids
4',5,8-Trihydroxyflavanone		C15H12O5	272.068				123067-25-4		HMDB0031824	Organic compounds	Phenylpropanoids and polyketides	Flavonoids	Flavans
Fonsecin		C15H14O6	290.079		64543		3748-39-8		HMDB0034124	Organic compounds	Organoheterocyclic compounds	Naphthopyrans	Naphthopyranones
Carbendazim	Carbendazim	C9H9N3O2	191.069	J3.120H	3392	13080	10605-21-7	C10897	HMDB0031769	Organic compounds	Organoheterocyclic compounds	Benzimidazoles	2-benzimidazolylcarbamic acid esters	https://www.genome.jp/dbget-bin/www_bget?cpd:C10897
Phlorin		C12H16O8	288.085		52560		28217-60-9		HMDB0035589	Organic compounds	Organooxygen compounds	Carbohydrates and carbohydrate conjugates	Glycosyl compounds
1,2-Epoxy-p-menth-8-ene	Limonene-1,2-epoxide	C10H16O	152.12	J27.205A	16431	9480	1195-92-2	C07271	HMDB0035158	Organic compounds	Organoheterocyclic compounds	Oxepanes		https://www.genome.jp/dbget-bin/www_bget?cpd:C07271	map00903 Limonene and pinene degradation;
alpha-Hydroxy-1-methyl-1H-indole-3-propanoic acid		C12H13NO3	219.09						HMDB0038338	Organic compounds	Organoheterocyclic compounds	Indoles and derivatives	Indolyl carboxylic acids and derivatives
Diosmetin	Diosmetin	C16H12O6	300.063	J831A	4630	12224	520-34-3	C10038	HMDB0029676	Organic compounds	Phenylpropanoids and polyketides	Flavonoids	O-methylated flavonoids	https://www.genome.jp/dbget-bin/www_bget?cpd:C10038
Diacetoxyscirpenol	Diacetoxyscirpenol	C19H26O7	366.168	J23.977A		11852	2270-40-8	C09662	HMDB0035104	Organic compounds	Lipids and lipid-like molecules	Prenol lipids	Sesquiterpenoids	https://www.genome.jp/dbget-bin/www_bget?cpd:C09662
5,7-Dihydro-2-methylthieno[3,4-d]pyrimidine		C7H8N2S	152.041				36267-71-7		HMDB0041565	Organic compounds	Organoheterocyclic compounds	Thienopyrimidines
Ubiquinone-1	Ubiquinone	C14H18O4	250.121	J11.403K	46234	3689	727-81-1	C00399	HMDB0002012	Organic compounds	Lipids and lipid-like molecules	Prenol lipids	Quinone and hydroquinone lipids	https://www.genome.jp/dbget-bin/www_bget?cpd:C00399	map00130 Ubiquinone and other terpenoid-quinone biosynthesis;map00190 Oxidative phosphorylation;map01100 Metabolic pathways;map01110 Biosynthesis of secondary metabolites;map02020 Two-component system;
Vaccinoside		C25H28O13	536.153				36138-58-6		HMDB0034733	Organic compounds	Lipids and lipid-like molecules	Prenol lipids	Terpene glycosides
(2-Methoxyethoxy)propanoic acid		C6H12O4	148.074		67255				HMDB0059705	Organic compounds	Organic acids and derivatives	Carboxylic acids and derivatives	Carboxylic acids
Neocretanin		C20H20O13	468.09				67771-96-4		HMDB0039311	Organic compounds	Organic oxygen compounds	Organooxygen compounds	Carbohydrates and carbohydrate conjugates
Crosatoside B		C20H30O11	446.179				139742-28-2		HMDB0039253	Organic compounds	Organic oxygen compounds	Organooxygen compounds	Carbohydrates and carbohydrate conjugates
Caffeoyl C1-glucuronide		C15H16O10	356.074						HMDB0041709	Organic compounds	Phenylpropanoids and polyketides	Cinnamic acids and derivatives	Hydroxycinnamic acids and derivatives
Garcilivin A		C36H28O10	620.168				136364-57-3		HMDB0038936	Organic compounds	Organoheterocyclic compounds	Benzopyrans	1-benzopyrans
(1xi,2xi)-1-(4-Hydroxyphenyl)-1,2,3-propanetriol 3-O-beta-D-Glucopyranoside		C15H22O9	346.126				67151-73-9		HMDB0040602	Organic compounds	Lipids and lipid-like molecules	Fatty Acyls	Fatty acyl glycosides
Tigloylgomicin H		C28H36O8	500.241						HMDB0041779	Organic compounds	Phenylpropanoids and polyketides	Tannins	Hydrolyzable tannins
Aflatoxin G2a		C17H14O8	346.069				20421-10-7		HMDB0030476	Organic compounds	Phenylpropanoids and polyketides	Coumarins and derivatives	Furanocoumarins
Cortolone	Cortolone	C21H34O5	366.241	J6.310J		7841		C05481	HMDB0013221	Organic compounds	Lipids and lipid-like molecules	Steroids and steroid derivatives	Hydroxysteroids	https://www.genome.jp/dbget-bin/www_bget?cpd:C05481	map00140 Steroid hormone biosynthesis;
myo-Inositol	myo-Inositol	C6H12O6	180.063	J4.282J	17268	3437	87-89-8	C00137	HMDB0000211	Organic compounds	Organic oxygen compounds	Organooxygen compounds	Alcohols and polyols	https://www.genome.jp/dbget-bin/www_bget?cpd:C00137	map00052 Galactose metabolism;map00053 Ascorbate and aldarate metabolism;map00521 Streptomycin biosynthesis;map00562 Inositol phosphate metabolism;map01100 Metabolic pathways;map01110 Biosynthesis of secondary metabolites;map01120 Microbial metabolism in diverse environments;map02010 ABC transporters;map04070 Phosphatidylinositol signaling system;
Methyl acrylate	Methyl acrylate	C4H6O2	86.0368			124490115	96-33-3	C19443	HMDB0033977	Organic compounds	Organic acids and derivatives	Carboxylic acids and derivatives	Carboxylic acid derivatives	https://www.genome.jp/dbget-bin/www_bget?cpd:C19443
Dimethyl fumarate		C6H8O4	144.042		35460		624-49-7		HMDB0031257	Organic compounds	Lipids and lipid-like molecules	Fatty Acyls	Fatty acid esters
2-Methyladipic acid		C7H12O4	160.074				626-70-0		HMDB0029167	Organic compounds	Lipids and lipid-like molecules	Fatty Acyls	Fatty acids and conjugates
3,8-Dihydroxy-9-methoxycoumestan		C16H10O6	298.048						HMDB0030562	Organic compounds	Phenylpropanoids and polyketides	Isoflavonoids	Coumestans
Pteroside D		C21H30O8	410.194				35943-38-5		HMDB0036603	Organic compounds	Organic oxygen compounds	Organooxygen compounds	Carbohydrates and carbohydrate conjugates
2',4'-Dimethylacetophenone		C10H12O	148.089				89-74-7		HMDB0032140	Organic compounds	Benzenoids	Benzene and substituted derivatives	Acetophenones
4'-Hydroxyflurbiprofen		C15H13FO3	260.085						HMDB0060917	Organic compounds	Benzenoids	Benzene and substituted derivatives	Biphenyls and derivatives
2-Ethyl-2-Hydroxybutyric acid		C6H12O3	132.079				3639-21-2		HMDB0001975	Organic compounds	Lipids and lipid-like molecules	Fatty Acyls	Fatty acids and conjugates
8-Propanoylneosolaniol		C22H30O9	438.189				111112-47-1		HMDB0038562	Organic compounds	Lipids and lipid-like molecules	Prenol lipids	Sesquiterpenoids
1-(5Z,8Z,11Z,14Z-eicosatetraenoyl)-sn-glycero-3-phosphate		C23H39O7P	458.243		73792				HMDB0062312	Organic compounds	Lipids and lipid-like molecules	Glycerophospholipids	Glycerophosphates
Armillarin		C24H30O6	414.204				83329-14-0		HMDB0039380	Organic compounds	Lipids and lipid-like molecules	Prenol lipids	Sesquiterpenoids
Aminoacetone	Aminoacetone	C3H7NO	73.0528	J38.126H	17906	5001	298-08-8	C01888	HMDB0002134	Organic compounds	Organic oxygen compounds	Organooxygen compounds	Carbonyl compounds	https://www.genome.jp/dbget-bin/www_bget?cpd:C01888	map00260 Glycine, serine and threonine metabolism;map01100 Metabolic pathways;
Alpha-dimorphecolic acid	9(S)-HODE	C18H32O3	296.235	J365.920H	34496	17395765	73543-67-6	C14767	HMDB0004670	Organic compounds	Lipids and lipid-like molecules	Fatty Acyls	Lineolic acids and derivatives	https://www.genome.jp/dbget-bin/www_bget?cpd:C14767	map00591 Linoleic acid metabolism;map03320 PPAR signaling pathway;
Cyclocalopin B		C19H26O8	382.163						HMDB0039811	Organic compounds	Organoheterocyclic compounds	Furopyrans
Taraxinic acid glucosyl ester		C21H28O9	424.173				75911-14-7		HMDB0035249	Organic compounds	Lipids and lipid-like molecules	Prenol lipids	Terpene lactones
Prunin 6''-O-gallate		C28H26O14	586.132				54835-98-2		HMDB0037582	Organic compounds	Phenylpropanoids and polyketides	Flavonoids	Flavonoid glycosides
Methyl helianthenoate F glucoside		C17H22O8	354.131						HMDB0040797	Organic compounds	Lipids and lipid-like molecules	Fatty Acyls	Fatty acyl glycosides
Kanzonol M		C23H26O6	398.173				156250-70-3		HMDB0041101	Organic compounds	Phenylpropanoids and polyketides	Isoflavonoids	O-methylated isoflavonoids
Prostaglandin I2	Prostaglandin I2	C20H32O5	352.225	J17.550A	15552	4527	35121-78-9	C01312	HMDB0001335	Organic compounds	Lipids and lipid-like molecules	Fatty Acyls	Eicosanoids	https://www.genome.jp/dbget-bin/www_bget?cpd:C01312	map00590 Arachidonic acid metabolism;map01100 Metabolic pathways;map04024 cAMP signaling pathway;map04080 Neuroactive ligand-receptor interaction;map04270 Vascular smooth muscle contraction;map04370 VEGF signaling pathway;map04611 Platelet activation;
Rheidin A		C30H20O9	524.111						HMDB0038507	Organic compounds	Benzenoids	Anthracenes	Anthracenecarboxylic acids and derivatives
gamma1-Cadinene		C15H24	204.188				66141-11-5		HMDB0037029	Organic compounds	Lipids and lipid-like molecules	Prenol lipids	Sesquiterpenoids
Garcinone B		C23H22O6	394.142		657231		76996-28-6		HMDB0029510	Organic compounds	Organoheterocyclic compounds	Benzopyrans	1-benzopyrans
Heteroartonin A		C26H28O7	452.184				170894-23-2		HMDB0041323	Organic compounds	Phenylpropanoids and polyketides	Flavonoids	Flavones
Dioscorine	Dioscorine	C13H19NO2	221.142	J15.138F		12328	3329-91-7	C10142	HMDB0030305	Organic compounds	Organoheterocyclic compounds	Azaspirodecane derivatives		https://www.genome.jp/dbget-bin/www_bget?cpd:C10142
[2-(Dimethoxymethyl)-1-heptenyl]benzene		C16H24O2	248.178				91-87-2		HMDB0036221	Organic compounds	Benzenoids	Benzene and substituted derivatives	Phenylpropenes
9-O-Methylcoumestrol		C16H10O5	282.053				1690-62-6		HMDB0033588	Organic compounds	Phenylpropanoids and polyketides	Isoflavonoids	Coumestans
Dehydroneotenone		C19H12O6	336.063				1242-81-5		HMDB0034129	Organic compounds	Phenylpropanoids and polyketides	Isoflavonoids	Isoflav-2-enes
Garcimangosone C		C23H24O7	412.152						HMDB0036984	Organic compounds	Organoheterocyclic compounds	Benzopyrans	1-benzopyrans
3-Hydroxychavicol 1-[rhamnosyl-(1->6)-glucoside]
1,2,3,4,Tetrahydro-1,5,7-trimethylnapthalene		C13H18	174.141						HMDB0059696	Organic compounds	Benzenoids	Tetralins
Caryoptosidic acid		C16H24O11	392.132				220271-92-1		HMDB0034249	Organic compounds	Lipids and lipid-like molecules	Prenol lipids	Terpene glycosides
Marshdimerin		C48H54O8	758.382				192189-93-8		HMDB0031227	Organic compounds	Phenylpropanoids and polyketides	Coumarins and derivatives	Pyranocoumarins
Austalide B		C26H34O8	474.225				81543-02-4		HMDB0030004	Organic compounds	Organoheterocyclic compounds	Benzopyrans	1-benzopyrans
Bergapten	Bergapten	C12H8O4	216.042	J12.563F	18293	4715	484-20-8	C01557	HMDB0030637	Organic compounds	Phenylpropanoids and polyketides	Coumarins and derivatives	Furanocoumarins	https://www.genome.jp/dbget-bin/www_bget?cpd:C01557	map01061 Biosynthesis of phenylpropanoids;map01110 Biosynthesis of secondary metabolites;
Floribundoside		C21H22O10	434.121				529-41-9		HMDB0033739	Organic compounds	Phenylpropanoids and polyketides	Flavonoids	Flavonoid glycosides
2,4-Pentanedione	Pentane-2,4-dione	C5H8O2	100.052	J2.499F	14750	17396491	123-54-6	C15499	HMDB0031648	Organic compounds	Organic oxygen compounds	Organooxygen compounds	Carbonyl compounds	https://www.genome.jp/dbget-bin/www_bget?cpd:C15499
Dihydrocaffeic acid 3-O-glucuronide		C15H18O10	358.09						HMDB0041720	Organic compounds	Organic oxygen compounds	Organooxygen compounds	Carbohydrates and carbohydrate conjugates
epsilon-Viniferin		C28H22O6	454.142				62218-08-0		HMDB0030604	Organic compounds	Phenylpropanoids and polyketides	2-arylbenzofuran flavonoids
3-Hydroxy-4,6-heptadiyne-1-yl 1-glucoside		C13H18O7	286.105						HMDB0038964	Organic compounds	Lipids and lipid-like molecules	Fatty Acyls	Fatty acyl glycosides
2-Hydroxy-6-pentadecylbenzoic acid	6-Pentadecylsalicylic acid	C22H36O3	348.266	J167.336J		12942	16611-84-0	C10759	HMDB0029683	Organic compounds	Benzenoids	Benzene and substituted derivatives	Benzoic acids and derivatives	https://www.genome.jp/dbget-bin/www_bget?cpd:C10759
Isolimonic acid		C26H34O10	506.215						HMDB0038170	Organic compounds	Organoheterocyclic compounds	Naphthofurans
(2E,11Z)-5-[5-(Methylthio)-4-penten-2-ynyl]-2-furanacrolein		C13H12O2S	232.056				24948-23-0		HMDB0031070	Organic compounds	Lipids and lipid-like molecules	Fatty Acyls	Fatty acids and conjugates
Kanzonol H		C26H32O5	424.225				152511-46-1		HMDB0040607	Organic compounds	Phenylpropanoids and polyketides	Isoflavonoids	O-methylated isoflavonoids
Unshuoside A		C16H28O7	332.184						HMDB0029784	Organic compounds	Lipids and lipid-like molecules	Prenol lipids	Terpene glycosides
Neodiospyrin		C22H14O6	374.079		506254		33916-25-5		HMDB0029538	Organic compounds	Benzenoids	Naphthalenes	Naphthoquinones
(+)-Gallocatechin	(+)-Gallocatechin	C15H14O7	306.074	J277.679K	31018	14274	970-73-0	C12127	HMDB0038365	Organic compounds	Phenylpropanoids and polyketides	Flavonoids	Flavans	https://www.genome.jp/dbget-bin/www_bget?cpd:C12127	map00941 Flavonoid biosynthesis;map01110 Biosynthesis of secondary metabolites;
Phytosphingosine	Phytosphingosine	C18H39NO3	317.293	J13.584D	46961	14291	554-62-1	C12144	HMDB0004610	Organic compounds	Organic nitrogen compounds	Organonitrogen compounds	Amines	https://www.genome.jp/dbget-bin/www_bget?cpd:C12144	map00600 Sphingolipid metabolism;map01100 Metabolic pathways;
Docosanamide		C22H45NO	339.35				3061-75-4		HMDB0000583	Organic compounds	Lipids and lipid-like molecules	Fatty Acyls	Fatty amides
Kanzonol G		C26H30O6	438.204				152511-45-0		HMDB0040613	Organic compounds	Phenylpropanoids and polyketides	Isoflavonoids	Isoflavans
1-Salicylate glucuronide		C13H14O9	314.064		73961				HMDB0010313	Organic compounds	Organic oxygen compounds	Organooxygen compounds	Carbohydrates and carbohydrate conjugates
Psoralidin	Psoralidin	C20H16O5	336.1	J14.254I		12706	18642-23-4	C10523	HMDB0034050	Organic compounds	Phenylpropanoids and polyketides	Isoflavonoids	Coumestans	https://www.genome.jp/dbget-bin/www_bget?cpd:C10523
2-O-Acetylarbutin		C14H18O8	314.1				15794-91-9		HMDB0040720	Organic compounds	Organic oxygen compounds	Organooxygen compounds	Carbohydrates and carbohydrate conjugates
Methylpyrazine		C5H6N2	94.0531				109-08-0		HMDB0033112	Organic compounds	Organoheterocyclic compounds	Diazines	Pyrazines
Marmelolactone A		C10H14O2	166.099				74133-35-0		HMDB0036042	Organic compounds	Organoheterocyclic compounds	Lactones	Gamma butyrolactones
Cinnamaldehyde	Cinnamaldehyde	C9H8O	132.058	J2.850I	16731	4158	104-55-2	C00903	HMDB0003441	Organic compounds	Phenylpropanoids and polyketides	Cinnamaldehydes		https://www.genome.jp/dbget-bin/www_bget?cpd:C00903	map00940 Phenylpropanoid biosynthesis;map01060 Biosynthesis of plant secondary metabolites;map01100 Metabolic pathways;map01110 Biosynthesis of secondary metabolites;map04750 Inflammatory mediator regulation of TRP channels;
(Â±)-Tryptophan
LysoPE(0:0/18:3(6Z,9Z,12Z))		C23H42NO7P	475.27						HMDB0011478	Organic compounds	Lipids and lipid-like molecules	Glycerophospholipids	Glycerophosphoethanolamines
p-Mentha-1,3,5,8-tetraene		C10H12	132.094				1195-32-0		HMDB0029641	Organic compounds	Benzenoids	Benzene and substituted derivatives	Phenylpropenes
Trilobatin		C21H24O10	436.137				4192-90-9		HMDB0037505	Organic compounds	Phenylpropanoids and polyketides	Flavonoids	Flavonoid glycosides
2-(Methylamino)benzoic acid	N-Methylanthranilate	C8H9NO2	151.063	J5.315E	16394	5914	119-68-6	C03005	HMDB0032609	Organic compounds	Benzenoids	Benzene and substituted derivatives	Benzoic acids and derivatives	https://www.genome.jp/dbget-bin/www_bget?cpd:C03005	map01058 Acridone alkaloid biosynthesis;map01063 Biosynthesis of alkaloids derived from shikimate pathway;map01110 Biosynthesis of secondary metabolites;
Heliocide H4		C25H30O5	410.209				64960-68-5		HMDB0035298	Organic compounds	Benzenoids	Anthracenes	Anthraquinones
Butyl -3-hydroxybutyrate [arabinosyl-(1->6)-glucoside]
Limonin	Limonin	C26H30O8	470.194	J9.856F	16226	6323	1180-71-8	C03514	HMDB0035921	Organic compounds	Lipids and lipid-like molecules	Prenol lipids	Triterpenoids	https://www.genome.jp/dbget-bin/www_bget?cpd:C03514
D-Tagatose	D-Tagatose	C6H12O6	180.063	J9.874D	47693	4053	53188-23-1	C00795	HMDB0000660	Organic compounds	Organic oxygen compounds	Organooxygen compounds	Carbohydrates and carbohydrate conjugates	https://www.genome.jp/dbget-bin/www_bget?cpd:C00795	map00052 Galactose metabolism;map01100 Metabolic pathways;
Phenethyl 6-galloylglucoside		C21H24O10	436.137						HMDB0034573	Organic compounds	Benzenoids	Benzene and substituted derivatives	Benzoic acids and derivatives
Isorhamnetin 3-O-[b-D-glucopyranosyl-(1->2)-a-L-rhamnopyranoside]
Koeniginequinone B		C15H13NO4	271.084						HMDB0032109	Organic compounds	Organoheterocyclic compounds	Indoles and derivatives	Carbazoles
N-acetyl-alpha-D-galactosamine 1-phosphate	N-Acetyl-alpha-D-galactosamine 1-phosphate	C8H16NO9P	301.056		44313	96024279		C18060	HMDB0059626	Organic compounds	Organic oxygen compounds	Organooxygen compounds	Carbohydrates and carbohydrate conjugates	https://www.genome.jp/dbget-bin/www_bget?cpd:C18060
4-(4-Methyl-3-pentenyl)-3-cyclohexene-1-carboxaldehyde		C13H20O	192.151				37677-14-8		HMDB0031733	Organic compounds	Lipids and lipid-like molecules	Prenol lipids	Monoterpenoids
beta-Vatirenene		C15H22	202.172		89456				HMDB0059676	Organic compounds	Lipids and lipid-like molecules	Prenol lipids	Sesquiterpenoids
1-Methyladenine	1-Methyladenine	C6H7N5	149.07	J80.960H	18083	5282	5142-22-3	C02216	HMDB0011599	Organic compounds	Organoheterocyclic compounds	Imidazopyrimidines	Purines and purine derivatives	https://www.genome.jp/dbget-bin/www_bget?cpd:C02216
(7'R,8'R)-4,7'-Epoxy-3'-methoxy-4',5,9,9'-lignanetetrol 9'-glucoside		C25H32O11	508.194						HMDB0038710
3,4,5-Trimethoxycinnamic acid		C12H14O5	238.084				90-50-6		HMDB0002511	Organic compounds	Phenylpropanoids and polyketides	Cinnamic acids and derivatives	Hydroxycinnamic acids and derivatives
1,3,5-Trihydroxy-10-methylacridone		C14H11NO4	257.069						HMDB0041468	Organic compounds	Organoheterocyclic compounds	Quinolines and derivatives	Benzoquinolines
Danielone	Danielone	C10H12O5	212.068	J356.229H	4316	12857	90426-22-5	C10674	HMDB0031704	Organic compounds	Benzenoids	Benzene and substituted derivatives	Phenols and derivatives	https://www.genome.jp/dbget-bin/www_bget?cpd:C10674
2,2,6,7-Tetramethylbicyclo[4.3.0]nona-1(9),4-dien-8-one		C13H18O	190.136				99901-22-1		HMDB0036685	Organic compounds	Organic oxygen compounds	Organooxygen compounds	Carbonyl compounds
Peonidin-3-glucoside	Peonidin 3-O-glucoside	C22H23O11	463.124	J291.386K	74793	14288	68795-37-9	C12141	HMDB0013689	Organic compounds	Phenylpropanoids and polyketides	Flavonoids	Flavonoid glycosides	https://www.genome.jp/dbget-bin/www_bget?cpd:C12141	map00942 Anthocyanin biosynthesis;
Ovalicin	Graphinone	C16H24O5	296.162	J77.229A		11864	19683-98-8	C09674	HMDB0038120	Organic compounds	Organooxygen compounds	Carbonyl compounds	Ketones	https://www.genome.jp/dbget-bin/www_bget?cpd:C09674
Pyridoxal	Pyridoxal	C8H9NO3	167.058	J2.361B	17310	3549	66-72-8	C00250	HMDB0001545	Organic compounds	Organoheterocyclic compounds	Pyridines and derivatives	Pyridine carboxaldehydes	https://www.genome.jp/dbget-bin/www_bget?cpd:C00250	map00750 Vitamin B6 metabolism;map01100 Metabolic pathways;map01120 Microbial metabolism in diverse environments;map04977 Vitamin digestion and absorption;
S-Adenosylmethionine	S-Adenosyl-L-methionine	C15H23N6O5S	399.145	J23.293I	15414	3321	485-80-3	C00019	HMDB0001185	Organic compounds	Nucleosides, nucleotides, and analogues	5'-deoxyribonucleosides	5'-deoxy-5'-thionucleosides	https://www.genome.jp/dbget-bin/www_bget?cpd:C00019	map00261 Monobactam biosynthesis;map00270 Cysteine and methionine metabolism;map00330 Arginine and proline metabolism;map00908 Zeatin biosynthesis;map01060 Biosynthesis of plant secondary metabolites;map01070 Biosynthesis of plant hormones;map01100 Metabolic pathways;map01110 Biosynthesis of secondary metabolites;map01230 Biosynthesis of amino acids;map04122 Sulfur relay system;
LysoPE(18:3(6Z,9Z,12Z)/0:0)		C23H42NO7P	475.27						HMDB0011508	Organic compounds	Lipids and lipid-like molecules	Glycerophospholipids	Glycerophosphoethanolamines
3,7-Bisaboladiene-2,8-dione		C15H22O2	234.162				57095-92-8		HMDB0038198	Organic compounds	Lipids and lipid-like molecules	Prenol lipids	Sesquiterpenoids
Citpressine I		C16H15NO5	301.095		542817		81525-58-8		HMDB0029323	Organic compounds	Organoheterocyclic compounds	Quinolines and derivatives	Benzoquinolines
Homoferreirin	Homoferreirin	C17H16O6	316.095	J91.457F		12640	482-01-9	C10457	HMDB0030111	Organic compounds	Phenylpropanoids and polyketides	Isoflavonoids	O-methylated isoflavonoids	https://www.genome.jp/dbget-bin/www_bget?cpd:C10457
2,2,4,4-Tetramethyl-6-(1-oxobutyl)-1,3,5-cyclohexanetrione		C14H20O4	252.136						HMDB0033197	Organic compounds	Lipids and lipid-like molecules	Prenol lipids	Monoterpenoids
N-Desmethylvenlafaxine		C16H25NO2	263.189		83525				HMDB0013892	Organic compounds	Benzenoids	Phenol ethers	Anisoles
Puerarin		C21H20O9	416.111				3681-99-0		HMDB0240265	Chemical entities	Organic compounds	Phenylpropanoids and polyketides	Isoflavonoids
Encelin	Encelin	C15H16O3	244.11	J15.565I		11595	15569-50-3	C09404	HMDB0034723	Organic compounds	Lipids and lipid-like molecules	Prenol lipids	Terpene lactones	https://www.genome.jp/dbget-bin/www_bget?cpd:C09404
2-Decylfuran		C14H24O	208.183				83469-85-6		HMDB0032215	Organic compounds	Organoheterocyclic compounds	Heteroaromatic compounds
Glycinoeclepin B		C31H42O9	558.283				103847-17-2		HMDB0037035	Organic compounds	Lipids and lipid-like molecules	Prenol lipids	Sesquiterpenoids
Austalide H		C26H36O8	476.241				96817-10-6		HMDB0030153	Organic compounds	Organoheterocyclic compounds	Benzopyrans	1-benzopyrans
Prulaurasin		C14H17NO6	295.106		25150		138-53-4		HMDB0035022	Organic compounds	Organooxygen compounds	Carbohydrates and carbohydrate conjugates	Glycosyl compounds
Leonuriside A		C14H20O9	332.111				121748-12-7		HMDB0031721	Organic compounds	Organic oxygen compounds	Organooxygen compounds	Carbohydrates and carbohydrate conjugates
Obacunone	Obacunone	C26H30O7	454.199	J37.085A		10968	751-03-1	C08775	HMDB0035858	Organic compounds	Lipids and lipid-like molecules	Prenol lipids	Triterpenoids	https://www.genome.jp/dbget-bin/www_bget?cpd:C08775
(-)-3-Thujene		C10H16	136.125		50031		3917-48-4		HMDB0036116	Organic compounds	Lipids and lipid-like molecules	Prenol lipids	Monoterpenoids
Casticin		C19H18O8	374.1		69355		479-91-4		HMDB0030660	Organic compounds	Phenylpropanoids and polyketides	Flavonoids	O-methylated flavonoids
Coriandrone C		C13H10O5	246.053				177795-32-3		HMDB0041525	Organic compounds	Phenylpropanoids and polyketides	Isocoumarins and derivatives
3-O-Caffeoyl-1-O-methylquinic acid		C17H20O9	368.111						HMDB0039959	Organic compounds	Organic oxygen compounds	Organooxygen compounds	Alcohols and polyols
N-Hexadecanoylpyrrolidine		C20H39NO	309.303				70974-48-0		HMDB0032740	Organic compounds	Organoheterocyclic compounds	Pyrrolidines	N-acylpyrrolidines
Norvaline	D-Norvaline	C5H11NO2	117.079	J9.206A	28804	4925	760-78-1	C01799	HMDB0013716	Organic compounds	Organic acids and derivatives	Carboxylic acids and derivatives	Amino acids, peptides, and analogues	https://www.genome.jp/dbget-bin/www_bget?cpd:C01799
1-H-Inden-1-one,2,3-dihydro-3,3,5,6-tetramethyl		C13H16O	188.12		89467				HMDB0059683	Organic compounds	Benzenoids	Indanes	Indanones
Suberylglycine		C10H17NO5	231.111				60317-54-6		HMDB0000953	Organic compounds	Organic acids and derivatives	Carboxylic acids and derivatives	Amino acids, peptides, and analogues
Ssioriside		C27H38O12	554.236				126882-53-9		HMDB0038934	Organic compounds	Lignans, neolignans and related compounds	Lignan glycosides
Malaoxon		C10H19O7PS	314.059						HMDB0060627	Organic compounds	Lipids and lipid-like molecules	Fatty Acyls	Fatty acid esters
Gambogic acid	Gambogic acid	C38H44O8	628.304	J146.463I		12248	2752-65-0	C10062	HMDB0034095	Organic compounds	Organoheterocyclic compounds	Benzopyrans	1-benzopyrans	https://www.genome.jp/dbget-bin/www_bget?cpd:C10062
Pulmatin		C21H20O9	416.111				4839-60-5		HMDB0030671	Organic compounds	Benzenoids	Anthracenes	Anthraquinones
Paucine	N-Caffeoylputrescine	C13H18N2O3	250.132	J39.015A		5911	29554-26-5	C03002	HMDB0029876	Organic compounds	Benzenoids	Phenols	Benzenediols	https://www.genome.jp/dbget-bin/www_bget?cpd:C03002
Isoacteoside		C29H36O15	624.205		546623		61303-13-7		HMDB0041025	Organic compounds	Phenylpropanoids and polyketides	Cinnamic acids and derivatives	Hydroxycinnamic acids and derivatives
1-(9Z-hexadecenoyl)-glycero-3-phosphate		C19H37O7P	408.228		75070				HMDB0062323	Organic compounds	Lipids and lipid-like molecules	Glycerophospholipids	Glycerophosphates
Bufotenine O-glucoside		C18H26N2O6	366.179				64656-15-1		HMDB0029564	Organic compounds	Organic oxygen compounds	Organooxygen compounds	Carbohydrates and carbohydrate conjugates
Viniferifuran		C28H20O6	452.126				223591-26-2		HMDB0033646	Organic compounds	Phenylpropanoids and polyketides	2-arylbenzofuran flavonoids
1-Hydroxy-3,6,7-trimethoxy-2-(3-methyl-2-butenyl)-8-(3-hydroxy-3-methyl-1E-butenyl)-xanthone		C26H30O7	454.199						HMDB0039918	Organic compounds	Organoheterocyclic compounds	Benzopyrans	1-benzopyrans
(7R*,8R*)-3-Methoxy-3',4,7,9,9'-pentahydroxy-8,4'-oxyneolignan 4-xyloside		C24H32O11	496.194				62223-56-7		HMDB0040325	Organic compounds	Lignans, neolignans and related compounds	Lignan glycosides
6''-O-alpha-D-Galactopyranosylciceritol		C25H44O21	680.238				92675-08-6		HMDB0036241	Organic compounds	Organooxygen compounds	Carbohydrates and carbohydrate conjugates	Oligosaccharides
Acetylhydrazine	Acetylhydrazine	C2H6N2O	74.048	J7.446B	2422	9650		C07447	HMDB0060428	Organic compounds	Organic acids and derivatives	Carboxylic acids and derivatives	Carboxylic acid derivatives	https://www.genome.jp/dbget-bin/www_bget?cpd:C07447	map00983 Drug metabolism - other enzymes;
9-Hydroxy-4-(3,7-dimethyl-2,6-octadienyloxy)-psoralen		C22H24O5	368.162				69239-53-8		HMDB0039057	Organic compounds	Phenylpropanoids and polyketides	Coumarins and derivatives	Furanocoumarins
Tetrahydropteridine	Tetrahydropteridine	C6H8N4	136.075	J113.487F	28889	7961	10593-78-9	C05650	HMDB0001216	Organic compounds	Organoheterocyclic compounds	Pteridines and derivatives		https://www.genome.jp/dbget-bin/www_bget?cpd:C05650
Isocyclocalamin		C27H34O9	502.22				111004-32-1		HMDB0035222	Organic compounds	Lipids and lipid-like molecules	Steroids and steroid derivatives	Steroid lactones
Citrusin B		C27H36O13	568.216				105279-10-5		HMDB0039231	Organic compounds	Lignans, neolignans and related compounds	Lignan glycosides
Hydroxyprolyl-Isoleucine		C11H20N2O4	244.142						HMDB0028866	Organic compounds	Organic acids and derivatives	Carboxylic acids and derivatives	Amino acids, peptides, and analogues
1,2-Dehydro-alpha-cyperone		C15H20O	216.151				17081-85-5		HMDB0036589	Organic compounds	Lipids and lipid-like molecules	Prenol lipids	Sesquiterpenoids
2-Amino-3,8-dimethyl-3H-imidazo[4,5-f]quinoxaline	MeIQx	C11H11N5	213.101		76604	124489927	77500-04-0	C19255	HMDB0029864	Organic compounds	Organoheterocyclic compounds	Diazanaphthalenes	Benzodiazines	https://www.genome.jp/dbget-bin/www_bget?cpd:C19255	map05204 Chemical carcinogenesis;
1-Methyl-1,3-cyclohexadiene		C7H10	94.0783				1489-56-1		HMDB0031532	Organic compounds	Hydrocarbons	Olefins	Cyclic olefins
Sakacin P		C9H16N2O4	216.111				146240-19-9		HMDB0038239	Organic compounds	Lipids and lipid-like molecules	Fatty Acyls	Fatty amides
Acacetin 7-[apiosyl(1->6)-glucoside]
3'-O-Methylequol		C16H16O4	272.105						HMDB0041660	Organic compounds	Phenylpropanoids and polyketides	Isoflavonoids	O-methylated isoflavonoids
6,8-Dihydroxy-1,7-diprenylxanthone-2-carboxylic acid		C24H24O6	408.157						HMDB0037299	Organic compounds	Organoheterocyclic compounds	Benzopyrans	1-benzopyrans
Methyl N-methylanthranilate		C9H11NO2	165.079				85-91-6		HMDB0034169	Organic compounds	Benzenoids	Benzene and substituted derivatives	Benzoic acids and derivatives
Hexyl benzoate	2-Ethylhexyl-4-hydroxybenzoate	C13H18O2	206.131	J151.186F		17395715	6789-88-4	C14716	HMDB0040431	Organic compounds	Benzenoids	Benzene and substituted derivatives	Benzoic acids and derivatives	https://www.genome.jp/dbget-bin/www_bget?cpd:C14716
Methionyl-Cysteine		C8H16N2O3S2	252.06						HMDB0028970	Organic compounds	Organic acids and derivatives	Carboxylic acids and derivatives	Amino acids, peptides, and analogues
Maltotetraose	Maltotetraose	C24H42O21	666.222	J163.753C	61988	5141	34612-38-9	C02052	HMDB0001296	Organic compounds	Organic oxygen compounds	Organooxygen compounds	Carbohydrates and carbohydrate conjugates	https://www.genome.jp/dbget-bin/www_bget?cpd:C02052
Glycerophosphocholine	sn-Glycero-3-phosphocholine	C8H20NO6P	257.103	J247.898F	16870	3939	28319-77-9	C00670	HMDB0000086	Organic compounds	Lipids and lipid-like molecules	Glycerophospholipids	Glycerophosphocholines	https://www.genome.jp/dbget-bin/www_bget?cpd:C00670	map00564 Glycerophospholipid metabolism;map00565 Ether lipid metabolism;map05231 Choline metabolism in cancer;
Coriandrone D		C18H24O7	352.152				177795-33-4		HMDB0029972	Organic compounds	Benzenoids	Benzene and substituted derivatives	Phenols and derivatives
alpha-Methylstyrene	alpha-Methylstyrene	C9H10	118.078	J3.582C		17395395		C14395	HMDB0059899	Organic compounds	Benzenoids	Benzene and substituted derivatives	Phenylpropenes	https://www.genome.jp/dbget-bin/www_bget?cpd:C14395
13-L-Hydroperoxylinoleic acid	(9Z,11E)-(13S)-13-Hydroperoxyoctadeca-9,11-dienoic acid	C18H32O4	312.23	J293.198B	15655	7289	33964-75-9	C04717	HMDB0003871	Organic compounds	Lipids and lipid-like molecules	Fatty Acyls	Lineolic acids and derivatives	https://www.genome.jp/dbget-bin/www_bget?cpd:C04717	map00591 Linoleic acid metabolism;map01100 Metabolic pathways;
Stearidonic acid	Stearidonic acid	C18H28O2	276.209	J381.480G	32389	47205608	20290-75-9	C16300	HMDB0006547	Organic compounds	Lipids and lipid-like molecules	Fatty Acyls	Lineolic acids and derivatives	https://www.genome.jp/dbget-bin/www_bget?cpd:C16300	map00592 alpha-Linolenic acid metabolism;map01110 Biosynthesis of secondary metabolites;
Epinine	Epinine	C9H13NO2	167.095	J6.117D		9656	501-15-5	C07453	HMDB0032020	Organic compounds	Benzenoids	Phenols	Benzenediols	https://www.genome.jp/dbget-bin/www_bget?cpd:C07453
N,N-Dimethylsphingosine	N,N-Dimethylsphing-4-enine	C20H41NO2	327.314	J778.709J	78759	854158	122314-67-4	C13914	HMDB0013645	Organic compounds	Organic nitrogen compounds	Organonitrogen compounds	Amines	https://www.genome.jp/dbget-bin/www_bget?cpd:C13914
5,10-Methenyltetrahydrofolic acid	5,10-Methenyltetrahydrofolate	C20H21N7O6	455.155	J1.213.619F	15636	3733	7444-29-3	C00445	HMDB0001354	Organic compounds	Organoheterocyclic compounds	Pteridines and derivatives	Pterins and derivatives	https://www.genome.jp/dbget-bin/www_bget?cpd:C00445	map00670 One carbon pool by folate;map00720 Carbon fixation pathways in prokaryotes;map01100 Metabolic pathways;map01120 Microbial metabolism in diverse environments;map01200 Carbon metabolism;
N8-Acetylspermidine	N8-Acetylspermidine	C9H21N3O	187.168	J362.759D	27911	4273	34450-15-2	C01029	HMDB0002189	Organic compounds	Organic acids and derivatives	Carboximidic acids and derivatives	Carboximidic acids	https://www.genome.jp/dbget-bin/www_bget?cpd:C01029
Citropten		C11H10O4	206.058				487-06-9		HMDB0032952	Organic compounds	Phenylpropanoids and polyketides	Coumarins and derivatives
Pentanenitrile		C5H9N	83.0735				110-59-8		HMDB0040173	Organic compounds	Organonitrogen compounds	Nitriles
Quinone	p-Benzoquinone	C6H4O2	108.021	J5.052K	16509	3755	106-51-4	C00472	HMDB0003364	Organic compounds	Organic oxygen compounds	Organooxygen compounds	Carbonyl compounds	https://www.genome.jp/dbget-bin/www_bget?cpd:C00472	map00627 Aminobenzoate degradation;map01120 Microbial metabolism in diverse environments;
Lactose 6-phosphate	Lactose 6'-phosphate	C12H23O14P	422.083	J2.755.851H	28339	7765		C05396	HMDB0006789	Organic compounds	Organic oxygen compounds	Organooxygen compounds	Carbohydrates and carbohydrate conjugates	https://www.genome.jp/dbget-bin/www_bget?cpd:C05396	map00052 Galactose metabolism;map01100 Metabolic pathways;map02060 Phosphotransferase system (PTS);
3beta-Acetoxy-11alpha-methoxy-12-ursen-28-oic acid		C34H54O5	542.397				189139-96-6		HMDB0031675	Organic compounds	Lipids and lipid-like molecules	Prenol lipids	Triterpenoids
O-Demethylfonsecin		C14H12O6	276.063						HMDB0033649	Organic compounds	Organoheterocyclic compounds	Naphthopyrans	Naphthopyranones
1,2-Cyclohexanedione	Cyclohexane-1,2-dione	C6H8O2	112.052	J75.392K	41674	8369	765-87-7	C06105	HMDB0031344	Organic compounds	Organic oxygen compounds	Organooxygen compounds	Carbonyl compounds	https://www.genome.jp/dbget-bin/www_bget?cpd:C06105	map00930 Caprolactam degradation;map01120 Microbial metabolism in diverse environments;
(E)-4-(3,7-Dimethyl-2,6-octadienyl)-1,3,5-trihydroxyxanthone		C23H24O5	380.162				136364-54-0		HMDB0040351	Organic compounds	Organoheterocyclic compounds	Benzopyrans	1-benzopyrans
Biflorin	Biflorin	C16H18O9	354.095	J148.902J	563990	11188	89701-85-9	C08996	HMDB0002336	Organic compounds	Organic oxygen compounds	Organooxygen compounds	Carbohydrates and carbohydrate conjugates	https://www.genome.jp/dbget-bin/www_bget?cpd:C08996
3-(1,1-Dimethylallyl)scopoletin 7-glucoside		C21H26O9	422.158				208333-72-6		HMDB0032853	Organic compounds	Phenylpropanoids and polyketides	Coumarins and derivatives	Coumarin glycosides
Rhubafuran		C12H16O	176.12				82461-14-1		HMDB0036021	Organic compounds	Benzenoids	Benzene and substituted derivatives
Biorobin		C27H30O15	594.158				17297-56-2		HMDB0037574	Organic compounds	Phenylpropanoids and polyketides	Flavonoids	Flavonoid glycosides
Isoamericanin A		C18H16O6	328.095				109063-85-6		HMDB0033318	Organic compounds	Organoheterocyclic compounds	Benzodioxanes	Phenylbenzodioxanes
Moringyne		C15H20O7	312.121				97400-73-2		HMDB0031724	Organic compounds	Organic oxygen compounds	Organooxygen compounds	Carbohydrates and carbohydrate conjugates
Orientin	Orientin	C21H20O11	448.101	J17.734B	7781	12300	28608-75-5	C10114	HMDB0030614	Organic compounds	Phenylpropanoids and polyketides	Flavonoids	Flavonoid glycosides	https://www.genome.jp/dbget-bin/www_bget?cpd:C10114
Celastrol		C29H38O4	450.277		63959		34157-83-0		HMDB0002385	Organic compounds	Lipids and lipid-like molecules	Prenol lipids	Triterpenoids
Demethyloleuropein		C24H30O13	526.169				52077-55-1		HMDB0036121	Organic compounds	Lipids and lipid-like molecules	Prenol lipids	Terpene glycosides
Licoricidin	Licoricidin	C26H32O5	424.225	J885.811J		96023472	30508-27-1	C16986	HMDB0034183	Organic compounds	Phenylpropanoids and polyketides	Isoflavonoids	O-methylated isoflavonoids	https://www.genome.jp/dbget-bin/www_bget?cpd:C16986
Edulisin IV		C19H20O7	360.121				158446-38-9		HMDB0041196	Organic compounds	Phenylpropanoids and polyketides	Coumarins and derivatives	Furanocoumarins
Methylimidazole acetaldehyde	Methylimidazole acetaldehyde	C6H8N2O	124.064	J417.576J	28104	8121	19639-03-3	C05827	HMDB0004181	Organic compounds	Organoheterocyclic compounds	Azoles	Imidazoles	https://www.genome.jp/dbget-bin/www_bget?cpd:C05827	map00340 Histidine metabolism;map01100 Metabolic pathways;
Mollicellin C	Mollicellin C	C22H20O8	412.116		68802	135626512	68436-82-8	C20046	HMDB0033341	Organic compounds	Phenylpropanoids and polyketides	Depsides and depsidones		https://www.genome.jp/dbget-bin/www_bget?cpd:C20046
Cinncassiol C1 19-glucoside		C26H38O12	542.236						HMDB0035167	Organic compounds	Lipids and lipid-like molecules	Prenol lipids	Terpene glycosides
Phenol	Phenol	C6H6O	94.0419	J2.873H	15882	17396576	108-95-2	C15584	HMDB0000228	Organic compounds	Benzenoids	Phenols	1-hydroxy-4-unsubstituted benzenoids	https://www.genome.jp/dbget-bin/www_bget?cpd:C15584
N6-Galacturonyl-L-lysine		C12H22N2O8	322.138				220718-57-0		HMDB0033106	Organic compounds	Organic oxygen compounds	Organooxygen compounds	Carbohydrates and carbohydrate conjugates
2-(3-Hydroxyphenyl)ethanol 1'-glucoside		C14H20O7	300.121						HMDB0038332	Organic compounds	Organic oxygen compounds	Organooxygen compounds	Carbohydrates and carbohydrate conjugates
LysoPE(15:0/0:0)		C20H42NO7P	439.27						HMDB0011502	Organic compounds	Lipids and lipid-like molecules	Glycerophospholipids	Glycerophosphoethanolamines
Methyl 4-tert-butylphenylacetate		C13H18O2	206.131				3549-23-3		HMDB0036240	Organic compounds	Benzenoids	Benzene and substituted derivatives	Phenylacetic acid derivatives
(2E)-3-(4-hydroxy-3-methoxyphenyl)prop-2-enal		C10H10O3	178.063						HMDB0141782	Organic compounds	Benzenoids	Benzene and substituted derivatives	Phenols and derivatives
p-Cresol glucuronide		C13H16O7	284.09		87986				HMDB0011686	Organic compounds	Organic oxygen compounds	Organooxygen compounds	Carbohydrates and carbohydrate conjugates
2-(1-Pentenyl)furan		C9H12O	136.089				81677-78-3		HMDB0039782	Organic compounds	Organoheterocyclic compounds	Heteroaromatic compounds
5,15-DiHETE		C20H32O4	336.23		91286		82200-87-1		HMDB0010216	Organic compounds	Lipids and lipid-like molecules	Fatty Acyls	Eicosanoids
Solavetivone		C15H22O	218.167				54878-25-0		HMDB0035657	Organic compounds	Lipids and lipid-like molecules	Prenol lipids	Sesquiterpenoids
Occidentoside		C36H32O15	704.174				77782-91-3		HMDB0030574	Organic compounds	Lignans, neolignans and related compounds	Lignan glycosides
Imidazole-4-acetaldehyde	Imidazole-4-acetaldehyde	C5H6N2O	110.048	J417.577H	27398	7550	645-14-7	C05130	HMDB0003905	Organic compounds	Organoheterocyclic compounds	Azoles	Imidazoles	https://www.genome.jp/dbget-bin/www_bget?cpd:C05130	map00340 Histidine metabolism;map01100 Metabolic pathways;
3,4-Dimethoxybenzaldehyde	Veratraldehyde	C9H10O3	166.063	J9.907D	17098	5269	120-14-9	C02201	HMDB0032138	Organic compounds	Benzenoids	Benzene and substituted derivatives	Methoxybenzenes	https://www.genome.jp/dbget-bin/www_bget?cpd:C02201
Curzeone
Saxitoxin	Saxitoxin	C10H17N7O4	299.134	J365.643H	610951	586343	35523-89-8	C13757	HMDB0029368	Organic compounds	Phenylpropanoids and polyketides	Saxitoxins, gonyautoxins, and derivatives		https://www.genome.jp/dbget-bin/www_bget?cpd:C13757
Cis-zeatin-O-glucoside	O-beta-D-Glucopyranosyl-cis-zeatin	C16H23N5O6	381.165	J676.541F	29043	17396538		C15546	HMDB0012203	Organic compounds	Lipids and lipid-like molecules	Fatty Acyls	Fatty acyl glycosides	https://www.genome.jp/dbget-bin/www_bget?cpd:C15546	map00908 Zeatin biosynthesis;
20-Hydroxy-PGE2		C20H32O6	368.22				57930-95-7		HMDB0003247	Organic compounds	Lipids and lipid-like molecules	Fatty Acyls	Eicosanoids
3'-Hydroxy-T2 Toxin		C24H34O10	482.215				84474-35-1		HMDB0036601	Organic compounds	Lipids and lipid-like molecules	Prenol lipids	Sesquiterpenoids
Isomugineic acid		C12H20N2O8	320.122				74281-81-5		HMDB0033555	Organic compounds	Organic acids and derivatives	Carboxylic acids and derivatives	Amino acids, peptides, and analogues
2,4,5,6-Phenanthrenetetrol		C14H10O4	242.058				68570-34-3		HMDB0032866	Organic compounds	Benzenoids	Phenanthrenes and derivatives	Phenanthrols
Norcotinine		C9H10N2O	162.079		89406		17114-40-8		HMDB0001297	Organic compounds	Organoheterocyclic compounds	Pyridines and derivatives
Methyldopa	Methyldopa anhydrous	C10H13NO4	211.084	J9.247I	61058	9403	555-30-6	C07194	HMDB0011754	Organic compounds	Phenylpropanoids and polyketides	Phenylpropanoic acids		https://www.genome.jp/dbget-bin/www_bget?cpd:C07194
Oleoside 11-methyl ester		C17H24O11	404.132				60539-23-3		HMDB0041550	Organic compounds	Lipids and lipid-like molecules	Prenol lipids	Terpene glycosides
o-Ethyltoluene	2-Ethyltoluene	C9H12	120.094	J43.559G	34276	17395572		C14572	HMDB0059819	Organic compounds	Benzenoids	Benzene and substituted derivatives	Toluenes	https://www.genome.jp/dbget-bin/www_bget?cpd:C14572
(+)-4,11-Eudesmadien-3-one		C15H22O	218.167				473-08-5		HMDB0037061	Organic compounds	Lipids and lipid-like molecules	Prenol lipids	Sesquiterpenoids
Butyl 3-O-caffeoylquinate		C20H26O9	410.158				132741-56-1		HMDB0034588	Organic compounds	Organic oxygen compounds	Organooxygen compounds	Alcohols and polyols
Pummeline		C15H13NO4	271.084				145940-36-9		HMDB0040382	Organic compounds	Organoheterocyclic compounds	Quinolines and derivatives	Benzoquinolines
Campesterol	Campesterol	C28H48O	400.371	J5.962E	28623	4917	474-62-4	C01789	HMDB0002869	Organic compounds	Lipids and lipid-like molecules	Steroids and steroid derivatives	Ergostane steroids	https://www.genome.jp/dbget-bin/www_bget?cpd:C01789	map00100 Steroid biosynthesis;map00905 Brassinosteroid biosynthesis;map01060 Biosynthesis of plant secondary metabolites;map01062 Biosynthesis of terpenoids and steroids;map01070 Biosynthesis of plant hormones;map01100 Metabolic pathways;map01110 Biosynthesis of secondary metabolites;
3-Hydroxyadipic acid 3,6-lactone		C6H8O4	144.042				60551-20-4		HMDB0029171	Organic compounds	Organoheterocyclic compounds	Lactones	Gamma butyrolactones
2-(3,4-dihydroxyphenyl)-5,7-dihydroxy-6,8-dimethoxy-4H-chromen-4-one		C17H14O8	346.069						HMDB0130663	Organic compounds	Phenylpropanoids and polyketides	Flavonoids	O-methylated flavonoids
3',4',5,7-Tetrahydroxyisoflavanone		C15H12O6	288.063						HMDB0041651	Organic compounds	Phenylpropanoids and polyketides	Isoflavonoids	Isoflavans
3-Fucosyllactose		C18H32O15	488.174		90065		41312-47-4		HMDB0002094	Organic compounds	Organic oxygen compounds	Organooxygen compounds	Carbohydrates and carbohydrate conjugates
Kojibiose	Kojibiose	C12H22O11	342.116		33020	124490284	2140-29-6	C19632	HMDB0011742	Organic compounds	Lipids and lipid-like molecules	Fatty Acyls	Fatty acyl glycosides	https://www.genome.jp/dbget-bin/www_bget?cpd:C19632
7,11-Bisdeacetylvaltrate 7-(3-methylpentanoate) 11-(3-hydroxy-3-methylbutanoate)		C26H38O9	494.252				137088-15-4		HMDB0033655	Organic compounds	Lipids and lipid-like molecules	Prenol lipids	Monoterpenoids
3,4-Dihydrocadalene		C15H20	200.157				21391-99-1		HMDB0036453	Organic compounds	Lipids and lipid-like molecules	Prenol lipids	Sesquiterpenoids
Histidinal		C6H9N3O	139.075				23784-15-8		HMDB0012234	Organic compounds	Organic nitrogen compounds	Organonitrogen compounds	Amines
Moracin C		C19H18O4	310.121				69120-06-5		HMDB0033310	Organic compounds	Phenylpropanoids and polyketides	2-arylbenzofuran flavonoids
Petunidin 3-glucoside	Petunidin 3-O-glucoside	C22H23O12	479.119	J292.686E	31985	14286	6988-81-4	C12139	HMDB0038097	Organic compounds	Phenylpropanoids and polyketides	Flavonoids	Flavonoid glycosides	https://www.genome.jp/dbget-bin/www_bget?cpd:C12139	map00942 Anthocyanin biosynthesis;
4-Aminobutyraldehyde	omega-Aminoaldehyde	C4H9NO	87.0684		17769	5830	4390-05-0	C02903	HMDB0001080	Organic compounds	Organic oxygen compounds	Organooxygen compounds	Carbonyl compounds	https://www.genome.jp/dbget-bin/www_bget?cpd:C02903
Hesperetin 7-glucoside		C22H24O11	464.132				2500-68-7		HMDB0030747	Organic compounds	Phenylpropanoids and polyketides	Flavonoids	Flavonoid glycosides
L-prolyl-L-proline		C10H16N2O3	212.116						HMDB0011180	Organic compounds	Organic acids and derivatives	Carboxylic acids and derivatives	Amino acids, peptides, and analogues
Progesterone	Progesterone	C21H30O2	314.225	J2.329I	17026	3700	57-83-0	C00410	HMDB0001830	Organic compounds	Lipids and lipid-like molecules	Steroids and steroid derivatives	Pregnane steroids	https://www.genome.jp/dbget-bin/www_bget?cpd:C00410	map00140 Steroid hormone biosynthesis;map01100 Metabolic pathways;map04114 Oocyte meiosis;map04913 Ovarian steroidogenesis;map04914 Progesterone-mediated oocyte maturation;map04917 Prolactin signaling pathway;map04925 Aldosterone synthesis and secretion;map04927 Cortisol synthesis and secretion;map04934 Cushing syndrome;map05200 Pathways in cancer;map05215 Prostate cancer;map05224 Breast cancer;m…
(-)-5,7-Dihydroxy-3-(4-hydroxybenzyl)-4-chromanone		C16H14O5	286.084						HMDB0038448	Organic compounds	Phenylpropanoids and polyketides	Homoisoflavonoids	Homoisoflavans
8,9-DiHETrE	8,9-DHET	C20H34O4	338.246	J472.252C	63970	17395771	192461-96-4	C14773	HMDB0002311	Organic compounds	Lipids and lipid-like molecules	Fatty Acyls	Eicosanoids	https://www.genome.jp/dbget-bin/www_bget?cpd:C14773	map00590 Arachidonic acid metabolism;map01100 Metabolic pathways;map04726 Serotonergic synapse;
Dehydrovomifoliol	(+/-)-6-Hydroxy-3-oxo-alpha-ionone	C13H18O3	222.126	J2.747.726G	18429	6895	15764-81-5	C04223	HMDB0036819	Organic compounds	Lipids and lipid-like molecules	Prenol lipids	Sesquiterpenoids	https://www.genome.jp/dbget-bin/www_bget?cpd:C04223
4-Hydroxystachydrine		C7H13NO3	159.09						HMDB0029230	Organic compounds	Organic acids and derivatives	Carboxylic acids and derivatives	Amino acids, peptides, and analogues
N6-Carbamoyl-L-threonyladenosine		C15H21N7O7	411.15				89019-62-5		HMDB0041623	Organic compounds	Nucleosides, nucleotides, and analogues	Purine nucleosides
p-Mentha-1,3,8-triene		C10H14	134.11		89242		18368-95-1		HMDB0037013	Organic compounds	Lipids and lipid-like molecules	Prenol lipids	Monoterpenoids
Casuarine 6-alpha-D-glucoside		C14H25NO10	367.148				186795-20-0		HMDB0031999	Organic compounds	Organooxygen compounds	Carbohydrates and carbohydrate conjugates	Glycosyl compounds
Mascaroside	Mascaroside	C26H36O11	524.226	J12.929A		11324	55465-97-9	C09132	HMDB0035603	Organic compounds	Organoheterocyclic compounds	Naphthofurans		https://www.genome.jp/dbget-bin/www_bget?cpd:C09132
6''-O-Acetylglycitin		C24H24O11	488.132				134859-96-4		HMDB0039489	Organic compounds	Phenylpropanoids and polyketides	Isoflavonoids	Isoflavonoid O-glycosides
Equol 7-O-glucuronide		C21H22O9	418.126						HMDB0041732	Organic compounds	Phenylpropanoids and polyketides	Isoflavonoids	Isoflavonoid O-glycosides
(E,E)-4,4''-Bi(N-4-hydroxycinnamoylserotonin)		C38H34N4O6	642.248				175702-01-9		HMDB0041431	Organic compounds	Organoheterocyclic compounds	Indoles and derivatives	Tryptamines and derivatives
Prolyl-Alanine		C8H14N2O3	186.1						HMDB0029010	Organic compounds	Organic acids and derivatives	Carboxylic acids and derivatives	Amino acids, peptides, and analogues
cis-Piceid		C20H22O8	390.131		76155		148766-36-3		HMDB0031422	Organic compounds	Phenylpropanoids and polyketides	Stilbenes	Stilbene glycosides
Tenuazonic acid	Tenuazonic acid	C10H15NO3	197.105	J356.638B		10704	610-88-8	C08511	HMDB0036074	Organic compounds	Organoheterocyclic compounds	Pyrrolines		https://www.genome.jp/dbget-bin/www_bget?cpd:C08511
7-O-Acetylaustroinulin		C22H36O4	364.261						HMDB0036804	Organic compounds	Lipids and lipid-like molecules	Prenol lipids	Diterpenoids
O-propanoyl-carnitine		C10H19NO4	217.131		53210		20064-19-1		HMDB0062514	Organic compounds	Lipids and lipid-like molecules	Fatty Acyls	Fatty acid esters
PC-M5'		C29H37NO5	479.267				133613-75-9		HMDB0038569	Organic compounds	Organoheterocyclic compounds	Naphthopyrans
Quercetin 3-O-glucosyl-rutinoside		C33H40O21	772.206						HMDB0041771	Organic compounds	Phenylpropanoids and polyketides	Flavonoids	Flavonoid glycosides
D-Maltose	Maltose	C12H22O11	342.116	J4.871B	47937	3508	69-79-4	C00208	HMDB0000163	Organic compounds	Organic oxygen compounds	Organooxygen compounds	Carbohydrates and carbohydrate conjugates	https://www.genome.jp/dbget-bin/www_bget?cpd:C00208	map00500 Starch and sucrose metabolism;map01100 Metabolic pathways;map01110 Biosynthesis of secondary metabolites;map02010 ABC transporters;map02030 Bacterial chemotaxis;map02060 Phosphotransferase system (PTS);map04742 Taste transduction;map04973 Carbohydrate digestion and absorption;
Cyclodehydroisolubimin		C15H22O2	234.162				72055-93-7		HMDB0037038	Organic compounds	Lipids and lipid-like molecules	Prenol lipids	Monoterpenoids
2-Furanmethanol	Furfuryl alcohol	C5H6O2	98.0368		207496	163312178	98-00-0	C20441	HMDB0013742	Organic compounds	Organoheterocyclic compounds	Heteroaromatic compounds		https://www.genome.jp/dbget-bin/www_bget?cpd:C20441	map00365 Furfural degradation;map01120 Microbial metabolism in diverse environments;
Methoxypyrazine		C5H6N2O	110.048				3149-28-8		HMDB0033156	Organic compounds	Organoheterocyclic compounds	Diazines	Pyrazines
Leucyl-Arginine		C12H25N5O3	287.196						HMDB0028923	Organic compounds	Organic acids and derivatives	Carboxylic acids and derivatives	Amino acids, peptides, and analogues
Maltopentaose		C30H52O26	828.275		61952		34620-76-3		HMDB0012254	Organic compounds	Organic oxygen compounds	Organooxygen compounds	Carbohydrates and carbohydrate conjugates
1-Phenyl-1-propanone		C9H10O	134.073		425902		93-55-0		HMDB0032623	Organic compounds	Benzenoids	Benzene and substituted derivatives	Acetophenones
Oleamide	Oleamide	C18H35NO	281.272		116314	135626138	301-02-0	C19670	HMDB0002117	Organic compounds	Lipids and lipid-like molecules	Fatty Acyls	Fatty amides	https://www.genome.jp/dbget-bin/www_bget?cpd:C19670
LysoPE(0:0/18:0)		C23H48NO7P	481.317		133144				HMDB0011129	Organic compounds	Lipids and lipid-like molecules	Glycerophospholipids	Glycerophosphoethanolamines
(-)-Farnesiferol C		C24H30O4	382.214				512-17-4		HMDB0029490	Organic compounds	Phenylpropanoids and polyketides	Coumarins and derivatives
Octadecylamine		C18H39N	269.308		63866		124-30-1		HMDB0029586	Organic compounds	Organonitrogen compounds	Amines	Primary amines
Dihydropteridine	Dihydropteridine	C6H6N4	134.059	J2.756.650B	30156	7960		C05649	HMDB0001441	Organic compounds	Organoheterocyclic compounds	Pteridines and derivatives		https://www.genome.jp/dbget-bin/www_bget?cpd:C05649
Isopropylbenzene	Cumene	C9H12	120.094	J3.581E	34656	17395396	98-82-8	C14396	HMDB0034029	Organic compounds	Benzenoids	Benzene and substituted derivatives	Cumenes	https://www.genome.jp/dbget-bin/www_bget?cpd:C14396
Picolinic acid	Picolinic acid	C6H5NO2	123.032	J45.682I	28747	12350	98-98-6	C10164	HMDB0002243	Organic compounds	Organoheterocyclic compounds	Pyridines and derivatives	Pyridinecarboxylic acids and derivatives	https://www.genome.jp/dbget-bin/www_bget?cpd:C10164	map00380 Tryptophan metabolism;map01100 Metabolic pathways;
1,3-Octadiene		C8H14	110.11				1002-33-1		HMDB0040966	Organic compounds	Hydrocarbons	Olefins	Acyclic olefins
3alpha-Hydroxyoreadone		C14H20O4	252.136				124869-06-3		HMDB0036047	Organic compounds	Organoheterocyclic compounds	Naphthofurans
1-(2-Furanyl)-1-pentanone		C9H12O2	152.084				3194-17-0		HMDB0039801	Organic compounds	Organooxygen compounds	Carbonyl compounds	Ketones
Nandrolone	Nandrolone	C18H26O2	274.193	J5.731B	7466	9463	434-22-0	C07254	HMDB0002725	Organic compounds	Lipids and lipid-like molecules	Steroids and steroid derivatives	Estrane steroids	https://www.genome.jp/dbget-bin/www_bget?cpd:C07254
(1alpha,6alpha,7alphaH)-2,4(15)-Copadiene		C15H22	202.172				27597-38-2		HMDB0036796	Organic compounds	Lipids and lipid-like molecules	Prenol lipids	Sesquiterpenoids
2-[2-(4-Hydroxy-3-methoxyphenyl)ethyl]-5-octylfuran		C21H30O3	330.219				143114-92-5		HMDB0040928	Organic compounds	Lipids and lipid-like molecules	Fatty Acyls	Fatty acids and conjugates
Ganoderiol G		C31H52O5	504.381				114567-48-5		HMDB0037780	Organic compounds	Lipids and lipid-like molecules	Prenol lipids	Triterpenoids
N-Acetylputrescine	N-Acetylputrescine	C6H14N2O	130.111	J367.698F	17768	5677		C02714	HMDB0060268	Organic compounds	Organic acids and derivatives	Carboximidic acids and derivatives	Carboximidic acids	https://www.genome.jp/dbget-bin/www_bget?cpd:C02714	map00330 Arginine and proline metabolism;map01100 Metabolic pathways;
Quassimarin	Quassimarin	C27H36O11	536.226	J1.550.050F		10970	59938-97-5	C08777	HMDB0036888	Organic compounds	Lipids and lipid-like molecules	Prenol lipids	Terpene lactones	https://www.genome.jp/dbget-bin/www_bget?cpd:C08777
Ursolic acid	Ursolic acid	C30H48O3	456.36	J4.206D	9908	11180	77-52-1	C08988	HMDB0002395	Organic compounds	Lipids and lipid-like molecules	Prenol lipids	Triterpenoids	https://www.genome.jp/dbget-bin/www_bget?cpd:C08988
Armillatin		C38H58O6	610.423				139051-17-5		HMDB0038743
Epiacoronene		C15H22O2	234.162						HMDB0031349	Organic compounds	Organic oxygen compounds	Organooxygen compounds	Carbonyl compounds
Pentacarboxyl porphyrinogen III		C37H40N4O10	700.274						HMDB0001957	Organic compounds	Organoheterocyclic compounds	Tetrapyrroles and derivatives	Porphyrins
Isopimpinellin	Isopimpinellin	C13H10O5	246.053	J5.787H	28853	5238	482-27-9	C02162	HMDB0034312	Organic compounds	Phenylpropanoids and polyketides	Coumarins and derivatives	Furanocoumarins	https://www.genome.jp/dbget-bin/www_bget?cpd:C02162	map01061 Biosynthesis of phenylpropanoids;map01110 Biosynthesis of secondary metabolites;
Aflatoxin B2	Aflatoxin B2	C17H14O6	314.079	J37.504G		96023277	7220-81-7	C16753	HMDB0035208	Organic compounds	Phenylpropanoids and polyketides	Coumarins and derivatives	Furanocoumarins	https://www.genome.jp/dbget-bin/www_bget?cpd:C16753	map00254 Aflatoxin biosynthesis;map01100 Metabolic pathways;map01110 Biosynthesis of secondary metabolites;
Chromone		C9H6O2	146.037		72013		491-38-3		HMDB0032938	Organic compounds	Organoheterocyclic compounds	Benzopyrans	1-benzopyrans
3-(3,4-Dihydroxyphenyl)-1-propanol 3'-glucoside		C15H22O8	330.131						HMDB0038304	Organic compounds	Organic oxygen compounds	Organooxygen compounds	Carbohydrates and carbohydrate conjugates
Prolylphenylalanine		C14H18N2O3	262.132						HMDB0011179	Organic compounds	Organic acids and derivatives	Carboxylic acids and derivatives	Amino acids, peptides, and analogues
2,3-Dihydro-2,3-dihydroxy-4-(4-methoxyphenyl)-1H-phenalen-1-one		C20H16O4	320.105				159853-37-9		HMDB0041463	Organic compounds	Benzenoids	Naphthalenes	Phenylnaphthalenes
Ethyl 2,4-dioxohexanoate		C8H12O4	172.074				13246-52-1		HMDB0034851	Organic compounds	Organic acids and derivatives	Keto acids and derivatives	Gamma-keto acids and derivatives
Artonin R		C31H30O10	562.184				161017-01-2		HMDB0041125	Organic compounds	Organoheterocyclic compounds	Benzopyrans	1-benzopyrans
(+/-)-Ethyl 2-hydroxy-3-methylvalerate		C8H16O3	160.11				24323-38-4		HMDB0032270	Organic compounds	Lipids and lipid-like molecules	Fatty Acyls	Fatty acid esters
15-Acetoxyscirpene-3,4-diol 4-O-a-D-glucopyranoside		C23H34O11	486.21				99124-45-5		HMDB0035590	Organic compounds	Lipids and lipid-like molecules	Prenol lipids	Sesquiterpenoids
28-Glucosyl-19(29)-dehydroursolic acid 3-arabinoside		C41H64O12	748.44				356785-72-3		HMDB0038019	Organic compounds	Lipids and lipid-like molecules	Prenol lipids	Terpene glycosides
(9S,10S)-10-hydroxy-9-(phosphonooxy)octadecanoate	(9S,10S)-10-Hydroxy-9-(phosphonooxy)octadecanoate	C18H37O7P	396.228	J1.887.679E	49253	47205302		C15989	HMDB0059632	Organic compounds	Lipids and lipid-like molecules	Fatty Acyls	Fatty acids and conjugates	https://www.genome.jp/dbget-bin/www_bget?cpd:C15989
13S-hydroxyoctadecadienoic acid	13(S)-HODE	C18H32O3	296.235	J425.680H	34154	17395760	5204-88-6	C14762	HMDB0004667	Organic compounds	Lipids and lipid-like molecules	Fatty Acyls	Lineolic acids and derivatives	https://www.genome.jp/dbget-bin/www_bget?cpd:C14762	map00591 Linoleic acid metabolism;map03320 PPAR signaling pathway;
(2E,4E,7R)-2,7-Dimethyl-2,4-octadiene-1,8-diol 8-O-b-D-glucopyranoside		C16H28O7	332.184						HMDB0038747
Oripavine		C18H19NO3	297.136				467-04-9		HMDB0030251	Organic compounds	Alkaloids and derivatives	Morphinans
Perillyl aldehyde	Perillyl aldehyde	C10H14O	150.104	J2.142C	15421	5571	2111-75-3	C02576	HMDB0003647	Organic compounds	Lipids and lipid-like molecules	Prenol lipids	Monoterpenoids	https://www.genome.jp/dbget-bin/www_bget?cpd:C02576	map00903 Limonene and pinene degradation;
5-Oxo-2(5H)-isoxazolepropanenitrile		C6H6N2O2	138.043				51580-99-5		HMDB0031338	Organic compounds	Organoheterocyclic compounds	Azoles	Oxazoles
Citrusinine I		C16H15NO5	301.095		542878		86680-32-2		HMDB0030374	Organic compounds	Organoheterocyclic compounds	Quinolines and derivatives	Benzoquinolines
Arecaidine	Arecaidine	C7H11NO2	141.079	J6.114J	226311	12314	499-04-7	C10128	HMDB0030352	Organic compounds	Alkaloids and derivatives			https://www.genome.jp/dbget-bin/www_bget?cpd:C10128
Austrobailignan 7		C20H22O5	342.147				55890-25-0		HMDB0030859	Organic compounds	Lignans, neolignans and related compounds	Furanoid lignans	Tetrahydrofuran lignans
(-)-7,7-Dimethyl-2-methylenebicyclo[2.2.1]heptane		C10H16	136.125		89044		7378-37-2		HMDB0035625	Organic compounds	Lipids and lipid-like molecules	Prenol lipids	Monoterpenoids
5,6-Dihydroxyindole	5,6-Dihydroxyindole	C8H7NO2	149.048	J434.158I	27404	7904	3131-52-0	C05578	HMDB0004058	Organic compounds	Organoheterocyclic compounds	Indoles and derivatives	Hydroxyindoles	https://www.genome.jp/dbget-bin/www_bget?cpd:C05578	map00350 Tyrosine metabolism;map01100 Metabolic pathways;
Calamin		C27H36O10	520.231				74751-40-9		HMDB0038143	Organic compounds	Lipids and lipid-like molecules	Steroids and steroid derivatives	Steroid lactones
Biliverdin	Biliverdin	C33H34N4O6	582.248	J10.100A	17033	3783	114-25-0	C00500	HMDB0001008	Organic compounds	Organoheterocyclic compounds	Tetrapyrroles and derivatives	Bilirubins	https://www.genome.jp/dbget-bin/www_bget?cpd:C00500	map00860 Porphyrin and chlorophyll metabolism;map01100 Metabolic pathways;map01110 Biosynthesis of secondary metabolites;
6-Chloro-N-(1-methylethyl)-1,3,5-triazine-2,4-diamine	Deethylatrazine	C6H10ClN5	187.062	J285.118K	28212	8788	6190-65-4	C06559	HMDB0033249	Organic compounds	Organoheterocyclic compounds	Triazines	Aminotriazines	https://www.genome.jp/dbget-bin/www_bget?cpd:C06559	map00791 Atrazine degradation;map01120 Microbial metabolism in diverse environments;
Tridecyl phloretate		C22H36O3	348.266				232262-50-9		HMDB0035477	Organic compounds	Lipids and lipid-like molecules	Fatty Acyls	Fatty alcohol esters
Geijerone		C12H18O	178.136				41411-01-2		HMDB0038194	Organic compounds	Lipids and lipid-like molecules	Prenol lipids	Monoterpenoids
3-Hydroxy-3-(3,4-dihydroxy-4-methylpentanoyl)-5-(3-methylbutyl)-1,2,4-cyclopentanetrione		C16H22O8	342.131						HMDB0030107	Organic compounds	Organic oxygen compounds	Organooxygen compounds	Carbonyl compounds
Ramiprilat		C21H28N2O5	388.2		77363				HMDB0060579	Organic compounds	Organic acids and derivatives	Carboxylic acids and derivatives	Amino acids, peptides, and analogues
7a,12a-Dihydroxy-5a-cholestan-3-one	7alpha,12alpha-Dihydroxy-5alpha-cholestan-3-one	C27H46O3	418.345	J2.755.971I		7819		C05458	HMDB0006886	Organic compounds	Lipids and lipid-like molecules	Steroids and steroid derivatives	Cholestane steroids	https://www.genome.jp/dbget-bin/www_bget?cpd:C05458
Silidianin		C25H24O10	484.137				29782-68-1		HMDB0030584	Organic compounds	Phenylpropanoids and polyketides	Flavonoids	Flavans
Aurasperone A		C32H26O10	570.153				15085-74-2		HMDB0033929	Organic compounds	Organoheterocyclic compounds	Naphthopyrans	Naphthopyranones
Glisoflavanone		C25H28O6	424.189						HMDB0030149	Organic compounds	Phenylpropanoids and polyketides	Isoflavonoids	Isoflavans
Sonchuionoside C		C19H30O8	386.194				126585-76-0		HMDB0035212	Organic compounds	Lipids and lipid-like molecules	Prenol lipids	Terpene glycosides
O-Arachidonoyl Ethanolamine		C22H37NO2	347.282		418207		443129-35-9		HMDB0013655	Organic compounds	Lipids and lipid-like molecules	Fatty Acyls	Fatty acid esters
17-Hydroxypregnenolone sulfate		C21H32O6S	412.192				2477-77-2		HMDB0000416	Organic compounds	Lipids and lipid-like molecules	Steroids and steroid derivatives	Sulfated steroids
Tiglylglycine		C7H11NO3	157.074		73018		35842-45-6		HMDB0000959	Organic compounds	Organic acids and derivatives	Carboxylic acids and derivatives	Amino acids, peptides, and analogues
10-Hydroxy-3-methoxy-1,3,5,7-cadinatetraen-9-one	Lacinilene C 7-methyl ether	C16H20O3	260.141	J323.032E		11885	72843-51-7	C09695	HMDB0036456	Organic compounds	Lipids and lipid-like molecules	Prenol lipids	Sesquiterpenoids	https://www.genome.jp/dbget-bin/www_bget?cpd:C09695
8-Epidiosbulbin E acetate		C21H24O7	388.152						HMDB0035110	Organic compounds	Organoheterocyclic compounds	Naphthopyrans
9-Hydroxycalabaxanthone		C24H24O6	408.157				35349-68-9		HMDB0031920	Organic compounds	Organoheterocyclic compounds	Benzopyrans	1-benzopyrans
Fusarochromanone		C15H20N2O4	292.142				104653-89-6		HMDB0033514	Organic compounds	Organoheterocyclic compounds	Benzopyrans	1-benzopyrans
(6Z,9Z,12Z)-6,9,12-Pentadecatrien-2-one		C15H24O	220.183				139328-79-3		HMDB0039532	Organic compounds	Organic oxygen compounds	Organooxygen compounds	Carbonyl compounds
(1Z,4Z)-1,5-bis(4-hydroxyphenyl)-1,4-pentadiene		C17H16O2	252.115						HMDB0033317	Organic compounds	Benzenoids	Benzene and substituted derivatives	Styrenes
Jasmolone glucoside		C17H26O7	342.168						HMDB0032870	Organic compounds	Organic oxygen compounds	Organooxygen compounds	Carbohydrates and carbohydrate conjugates
1-(3,4-Dimethoxyphenyl)-1,2-ethanediol 2-O-b-D-glucoside		C16H24O9	360.142				251913-30-1		HMDB0034627	Organic compounds	Organic oxygen compounds	Organooxygen compounds	Carbohydrates and carbohydrate conjugates
N-Acetyldopamine		C10H13NO3	195.09				2494-12-04		HMDB0041943	Organic compounds	Benzenoids	Phenols	Benzenediols
Stearoylethanolamide		C20H41NO2	327.314		85299		111-57-9		HMDB0013078	Organic compounds	Organic nitrogen compounds	Organonitrogen compounds	Amines
Tracheloside		C27H34O12	550.205				33464-71-0		HMDB0030557	Organic compounds	Lignans, neolignans and related compounds	Lignan glycosides
4-(1-Methylethenyl)benzaldehyde		C10H10O	146.073				10133-50-3		HMDB0035925	Organic compounds	Benzenoids	Benzene and substituted derivatives	Phenylpropenes
(2E)-Piperamide-C5:1		C16H19NO3	273.136				117137-65-2		HMDB0038834
(2'E,4'Z,7'Z,8E)-Colnelenic acid	Colnelenic acid	C18H28O3	292.204	J825.434F	60959	47205628	52591-16-9	C16320	HMDB0030996	Organic compounds	Lipids and lipid-like molecules	Fatty Acyls	Fatty acids and conjugates	https://www.genome.jp/dbget-bin/www_bget?cpd:C16320	map00592 alpha-Linolenic acid metabolism;map01110 Biosynthesis of secondary metabolites;
Xanthohumol D		C21H22O6	370.142		66335		274675-25-1		HMDB0035003	Organic compounds	Phenylpropanoids and polyketides	Linear 1,3-diarylpropanoids	Chalcones and dihydrochalcones
S-Acetyldihydrolipoamide	S-Acetyldihydrolipoamide	C10H19NO2S2	249.086	J2.731.632H	16807	4367		C01136	HMDB0001526	Organic compounds	Lipids and lipid-like molecules	Fatty Acyls	Fatty amides	https://www.genome.jp/dbget-bin/www_bget?cpd:C01136
Isonicotinic acid	Isonicotinic acid	C6H5NO2	123.032	J4.559D	6032	9649	55-22-1	C07446	HMDB0060665	Organic compounds	Organoheterocyclic compounds	Pyridines and derivatives	Pyridinecarboxylic acids and derivatives	https://www.genome.jp/dbget-bin/www_bget?cpd:C07446	map00983 Drug metabolism - other enzymes;
N-Succinyl-2-amino-6-ketopimelate	N-Succinyl-2-L-amino-6-oxoheptanedioate	C11H15NO8	289.08	J788.069C	35266	7087		C04462	HMDB0012266	Organic compounds	Organic acids and derivatives	Carboxylic acids and derivatives	Amino acids, peptides, and analogues	https://www.genome.jp/dbget-bin/www_bget?cpd:C04462	map00300 Lysine biosynthesis;map01100 Metabolic pathways;map01120 Microbial metabolism in diverse environments;map01230 Biosynthesis of amino acids;
Indoxyl	Indoxyl	C8H7NO	133.053	J6.171I	17840	7969	480-93-3	C05658	HMDB0004094	Organic compounds	Organoheterocyclic compounds	Indoles and derivatives	Hydroxyindoles	https://www.genome.jp/dbget-bin/www_bget?cpd:C05658	map00380 Tryptophan metabolism;
Endomorphin-1		C34H38N6O5	610.29		239449		189388-22-5		HMDB0005773	Organic compounds	Organic acids and derivatives	Carboxylic acids and derivatives	Amino acids, peptides, and analogues
Myristicanol A		C23H30O8	434.194				114892-44-3		HMDB0041311	Organic compounds	Lignans, neolignans and related compounds
Sambacin		C26H36O12	540.221				85562-86-3		HMDB0038883
1-O-E-Cinnamoyl-(6-arabinosylglucose)		C20H26O11	442.148				181373-66-0		HMDB0030294	Organic compounds	Phenylpropanoids and polyketides	Cinnamic acids and derivatives	Cinnamic acid esters
Lycopersiconol		C21H34O3	334.251				20745-29-3		HMDB0029583	Organic compounds	Lipids and lipid-like molecules	Steroids and steroid derivatives	Pregnane steroids
Piperidine	Piperidine	C5H11N	85.0891	J2.884C	18049	4880	110-89-4	C01746	HMDB0034301	Organic compounds	Organoheterocyclic compounds	Piperidines		https://www.genome.jp/dbget-bin/www_bget?cpd:C01746	map00960 Tropane, piperidine and pyridine alkaloid biosynthesis;map04974 Protein digestion and absorption;
8-Oxodiacetoxyscirpenol		C19H24O8	380.147				77620-47-4		HMDB0037056	Organic compounds	Lipids and lipid-like molecules	Prenol lipids	Sesquiterpenoids
Polyoxyethylene (600) monoricinoleate		C21H40O3	340.298				9004-97-1		HMDB0032476	Organic compounds	Lipids and lipid-like molecules	Fatty Acyls	Fatty alcohols
Oryzalexin S		C20H32O2	304.24				143437-61-0		HMDB0039687	Organic compounds	Lipids and lipid-like molecules	Prenol lipids	Diterpenoids
Spinacetin 3-gentiobioside		C29H34O18	670.175				101021-29-8		HMDB0037469	Organic compounds	Phenylpropanoids and polyketides	Flavonoids	Flavonoid glycosides
6-Hydroxydopamine		C8H11NO3	169.074		78741		1199-18-4		HMDB0001537	Organic compounds	Benzenoids	Phenols	Benzenediols
3-Methoxynobiletin		C22H24O9	432.142				1178-24-1		HMDB0037689	Organic compounds	Phenylpropanoids and polyketides	Flavonoids	O-methylated flavonoids
2-(4-Methylphenyl)propanal		C10H12O	148.089				99-72-9		HMDB0033382	Organic compounds	Lipids and lipid-like molecules	Prenol lipids	Monoterpenoids
Grandisine III		C15H13NO5	287.079						HMDB0040683	Organic compounds	Organoheterocyclic compounds	Quinolines and derivatives	Benzoquinolines
Mevalonic acid	(R)-Mevalonate	C6H12O4	148.074	J5.859I	25351	3708	150-97-0	C00418	HMDB0000227	Organic compounds	Lipids and lipid-like molecules	Fatty Acyls	Fatty acids and conjugates	https://www.genome.jp/dbget-bin/www_bget?cpd:C00418	map00900 Terpenoid backbone biosynthesis;map01060 Biosynthesis of plant secondary metabolites;map01062 Biosynthesis of terpenoids and steroids;map01070 Biosynthesis of plant hormones;map01100 Metabolic pathways;map01110 Biosynthesis of secondary metabolites;map04216 Ferroptosis;
Kanzonol I		C27H32O5	436.225				152546-94-6		HMDB0040606	Organic compounds	Phenylpropanoids and polyketides	Isoflavonoids	Pyranoisoflavonoids
Isobutyrylglycine		C6H11NO3	145.074		70979		15926-18-8		HMDB0000730	Organic compounds	Organic acids and derivatives	Carboxylic acids and derivatives	Amino acids, peptides, and analogues
5,6-Dihydro-6-pentyl-2H-pyran-2-one		C10H16O2	168.115				54814-64-1		HMDB0034452	Organic compounds	Organoheterocyclic compounds	Pyrans	Pyranones and derivatives
xi-3-(4-Isopropylphenyl)-2-methylpropanal		C13H18O	190.136						HMDB0037763	Organic compounds	Lipids and lipid-like molecules	Prenol lipids	Monoterpenoids
1H-Indole-3-carboxaldehyde	Indole-3-carboxaldehyde	C9H7NO	145.053	J26.057F	343043	10686	487-89-8	C08493	HMDB0029737	Organic compounds	Organoheterocyclic compounds	Indoles and derivatives	Indoles	https://www.genome.jp/dbget-bin/www_bget?cpd:C08493
Zeranol	alpha-Zearalanol	C18H26O5	322.178	J10.434E		17395750	26538-44-3	C14752	HMDB0032702	Organic compounds	Phenylpropanoids and polyketides	Macrolides and analogues		https://www.genome.jp/dbget-bin/www_bget?cpd:C14752
Nepetariaside		C16H28O8	348.178				110344-61-1		HMDB0039014	Organic compounds	Lipids and lipid-like molecules	Prenol lipids	Terpene glycosides
7-Hydroxymethyl-12-methylbenz[a]anthracene sulfate	7-Hydroxymethyl-12-methylbenz[a]anthracene sulfate	C20H16O4S	352.077		82560	124490234		C19562	HMDB0060420	Organic compounds	Benzenoids	Phenanthrenes and derivatives		https://www.genome.jp/dbget-bin/www_bget?cpd:C19562	map00980 Metabolism of xenobiotics by cytochrome P450;map05204 Chemical carcinogenesis;
Lactupicrin	Lactupicrin	C23H22O7	410.137	J1.583.455B		11681	65725-11-3	C09490	HMDB0035828	Organic compounds	Lipids and lipid-like molecules	Prenol lipids	Terpene lactones	https://www.genome.jp/dbget-bin/www_bget?cpd:C09490
(-)-Carvomenthone		C10H18O	154.136				13163-73-0		HMDB0034969	Organic compounds	Lipids and lipid-like molecules	Prenol lipids	Monoterpenoids
Theogallin		C14H16O10	344.074				53584-43-3		HMDB0039287	Organic compounds	Organic oxygen compounds	Organooxygen compounds	Alcohols and polyols
Eriodictyol	Eriodictyol	C15H12O6	288.063	J139.243C	28412	7944	552-58-9	C05631	HMDB0005810	Organic compounds	Phenylpropanoids and polyketides	Flavonoids	Flavans	https://www.genome.jp/dbget-bin/www_bget?cpd:C05631	map00941 Flavonoid biosynthesis;map01100 Metabolic pathways;map01110 Biosynthesis of secondary metabolites;
MG(0:0/22:4(7Z,10Z,13Z,16Z)/0:0)		C25H42O4	406.308						HMDB0011554	Organic compounds	Lipids and lipid-like molecules	Glycerolipids	Monoradylglycerols
Heptaphylline		C18H17NO2	279.126		1178408		17750-35-5		HMDB0030219	Organic compounds	Organoheterocyclic compounds	Indoles and derivatives	Carbazoles
Dulciol C		C28H34O7	482.23				175617-25-1		HMDB0029991	Organic compounds	Organoheterocyclic compounds	Benzopyrans	1-benzopyrans
Precarthamin		C21H24O11	452.132				102716-32-5		HMDB0031967	Organic compounds	Phenylpropanoids and polyketides	Flavonoids	Flavonoid glycosides
2',4-Dihydroxy-4',6'-dimethoxychalcone		C17H16O5	300.1		518539		37308-75-1		HMDB0030875	Organic compounds	Phenylpropanoids and polyketides	Linear 1,3-diarylpropanoids	Chalcones and dihydrochalcones
Chrysin 7-[rhamnosyl-(1->4)-glucoside]
Porphobilinogen	Porphobilinogen	C10H14N2O4	226.095	J6.026G	17381	4184	487-90-1	C00931	HMDB0000245	Organic compounds	Organic nitrogen compounds	Organonitrogen compounds	Amines	https://www.genome.jp/dbget-bin/www_bget?cpd:C00931	map00860 Porphyrin and chlorophyll metabolism;map01100 Metabolic pathways;map01110 Biosynthesis of secondary metabolites;map01120 Microbial metabolism in diverse environments;
Heme	Heme	C34H32FeN4O4	616.177		17627	3334	14875-96-8	C00032	HMDB0003178					https://www.genome.jp/dbget-bin/www_bget?cpd:C00032	map00860 Porphyrin and chlorophyll metabolism;map01060 Biosynthesis of plant secondary metabolites;map01100 Metabolic pathways;map01110 Biosynthesis of secondary metabolites;map02010 ABC transporters;map04216 Ferroptosis;map04978 Mineral absorption;
Lippioside I		C25H30O13	538.169				220271-93-2		HMDB0034265	Organic compounds	Lipids and lipid-like molecules	Prenol lipids	Terpene glycosides
(5a,6a,8a,11a)-8-Hydroxy-2-oxo-1(10),3-guaiadien-12,6-olide-15-al 8-(4-hydroxyphenylacetate)		C23H22O7	410.137				374536-44-4		HMDB0039048	Organic compounds	Benzenoids	Phenols	1-hydroxy-2-unsubstituted benzenoids
2,6-Toluenediamine		C7H10N2	122.084		76288		823-40-5		HMDB0041801	Organic compounds	Benzenoids	Benzene and substituted derivatives	Toluenes
alpha-Hydrojuglone 4-O-b-D-glucoside		C16H18O8	338.1				39015-63-9		HMDB0034242	Organic compounds	Organic oxygen compounds	Organooxygen compounds	Carbohydrates and carbohydrate conjugates
(Â±)-(Z)-2-(5-Tetradecenyl)cyclobutanone
1-(2,3-Dihydro-1H-pyrrolizin-5-yl)-2-propen-1-one		C10H11NO	161.084				97073-00-2		HMDB0040028	Organic compounds	Organoheterocyclic compounds	Pyrrolizines
Isoalantolactone	Isoalantolactone	C15H20O2	232.146	J12.027H		11675	470-17-7	C09484	HMDB0035934	Organic compounds	Lipids and lipid-like molecules	Prenol lipids	Terpene lactones	https://www.genome.jp/dbget-bin/www_bget?cpd:C09484
Lutein	Lutein	C40H56O2	568.428	J5.394E	28838	10794	127-40-2	C08601	HMDB0003233	Organic compounds	Lipids and lipid-like molecules	Prenol lipids	Tetraterpenoids	https://www.genome.jp/dbget-bin/www_bget?cpd:C08601	map00906 Carotenoid biosynthesis;map01062 Biosynthesis of terpenoids and steroids;map01100 Metabolic pathways;map01110 Biosynthesis of secondary metabolites;
1-O-Sinapoylglucose		C17H22O10	386.121						HMDB0041175	Organic compounds	Phenylpropanoids and polyketides	Cinnamic acids and derivatives	Hydroxycinnamic acids and derivatives
1-Cyano-2-hydroxy-3-butene		C5H7NO	97.0528		1178473		7451-85-6		HMDB0031339	Organic compounds	Organic oxygen compounds	Organooxygen compounds	Alcohols and polyols
Dopamine glucuronide		C14H19NO8	329.111		88776		38632-24-5		HMDB0010329	Organic compounds	Organic oxygen compounds	Organooxygen compounds	Carbohydrates and carbohydrate conjugates
4-Hydroxystyrene	4-Hydroxystyrene	C8H8O	120.058	J38.247G	1883	7942	2628-17-3	C05627	HMDB0004072	Organic compounds	Benzenoids	Benzene and substituted derivatives	Styrenes	https://www.genome.jp/dbget-bin/www_bget?cpd:C05627	map00940 Phenylpropanoid biosynthesis;
1-O-Galloylglycerol		C10H12O7	244.058				87087-60-3		HMDB0039177	Organic compounds	Benzenoids	Benzene and substituted derivatives	Benzoic acids and derivatives
Isoavocadienofuran		C17H26O	246.198				34227-09-3		HMDB0030927	Organic compounds	Organoheterocyclic compounds	Heteroaromatic compounds
8-Hydroxy-3',4',5',7-tetramethoxyflavan		C19H22O6	346.142				133342-94-6		HMDB0040309	Organic compounds	Phenylpropanoids and polyketides	Flavonoids	O-methylated flavonoids
4-Hydroxyproline	Hydroxyproline	C5H9NO3	131.058	J148.015D	18095	4385	51-35-4	C01157	HMDB0000725	Organic compounds	Organic acids and derivatives	Carboxylic acids and derivatives	Amino acids, peptides, and analogues	https://www.genome.jp/dbget-bin/www_bget?cpd:C01157	map00330 Arginine and proline metabolism;map01100 Metabolic pathways;map02010 ABC transporters;
24-Acetyl- 25-cinnamoylvulgaroside		C36H48O8	608.335				172616-89-6		HMDB0041368	Organic compounds	Lipids and lipid-like molecules	Prenol lipids	Sesterterpenoids
11-cis-Retinol	13-cis-Retinol	C20H30O	286.23		45479	135626428	22737-96-8	C19962	HMDB0006216	Organic compounds	Lipids and lipid-like molecules	Prenol lipids	Retinoids	https://www.genome.jp/dbget-bin/www_bget?cpd:C19962
Polyvidone		C6H13NOP2	177.047				9003-39-8		HMDB0033843	Organic compounds	Organoheterocyclic compounds	Pyrrolidines	N-alkylpyrrolidines
Violanone		C17H16O6	316.095						HMDB0041790	Organic compounds	Phenylpropanoids and polyketides	Isoflavonoids	O-methylated isoflavonoids
1-(2,6,6-Trimethyl-2-cyclohexen-1-yl)-1,6-heptadien-3-one		C16H24O	232.183				79-78-7		HMDB0029704	Organic compounds	Lipids and lipid-like molecules	Prenol lipids	Sesquiterpenoids
Dioctyltin isooctylthioglycolate		C36H72O4S2Sn	752.389				15571-58-1		HMDB0031615	Organic compounds	Organic acids and derivatives	Carboxylic acids and derivatives	Dicarboxylic acids and derivatives
Hydroxyisocaproic acid		C6H12O3	132.079		44510		13748-90-8		HMDB0000746	Organic compounds	Lipids and lipid-like molecules	Fatty Acyls	Fatty acids and conjugates
DHBOA-Glc		C14H17NO9	343.09				28512-70-1		HMDB0037261	Organic compounds	Organic oxygen compounds	Organooxygen compounds	Carbohydrates and carbohydrate conjugates
2-Phenylethyl beta-D-glucopyranoside		C14H20O6	284.126				18997-54-1		HMDB0029819	Organic compounds	Organic oxygen compounds	Organooxygen compounds	Carbohydrates and carbohydrate conjugates
Scillipheosidin 3-[glucosyl-(1->2)-rhamnoside]
11,13-Dihydrotaraxinic acid glucosyl ester		C21H30O9	426.189				75911-16-9		HMDB0035867	Organic compounds	Lipids and lipid-like molecules	Saccharolipids
Dimethyl adipate	Dimethyl adipate	C8H14O4	174.089	J518E		17395570	627-93-0	C14570	HMDB0041606	Organic compounds	Lipids and lipid-like molecules	Fatty Acyls	Fatty acid esters	https://www.genome.jp/dbget-bin/www_bget?cpd:C14570
1-Aminocyclopropanecarboxylic acid	1-Aminocyclopropane-1-carboxylate	C4H7NO2	101.048	J83.133F	18053	4455	22059-21-8	C01234	HMDB0036458	Organic compounds	Organic acids and derivatives	Carboxylic acids and derivatives	Amino acids, peptides, and analogues	https://www.genome.jp/dbget-bin/www_bget?cpd:C01234	map00270 Cysteine and methionine metabolism;map01060 Biosynthesis of plant secondary metabolites;map01070 Biosynthesis of plant hormones;map01100 Metabolic pathways;map01110 Biosynthesis of secondary metabolites;
PSF-A		C23H28O10	464.168						HMDB0034608	Organic compounds	Lipids and lipid-like molecules	Prenol lipids	Terpene lactones
5,7-dihydroxy-2-(4-hydroxyphenyl)-8-[3,4,5-trihydroxy-6-(hydroxymethyl)oxan-2-yl]-4H-chromen-4-one		C21H20O10	432.106						HMDB0127129	Organic compounds	Phenylpropanoids and polyketides	Flavonoids	Flavonoid glycosides
Arginyl-Tyrosine		C15H23N5O4	337.175						HMDB0028721	Organic compounds	Organic acids and derivatives	Carboxylic acids and derivatives	Amino acids, peptides, and analogues
L-gamma-Glutamyl-S-allylthio-L-cysteine		C11H18N2O5S2	322.066						HMDB0038515	Organic compounds	Organic acids and derivatives	Carboxylic acids and derivatives	Amino acids, peptides, and analogues
N2-(3-Carboxy-2-hydroxy-1-oxopropyl)arginine		C10H18N4O6	290.123				87605-92-3		HMDB0039408	Organic compounds	Organic acids and derivatives	Carboxylic acids and derivatives	Amino acids, peptides, and analogues
Plantaricin BN		C24H36O10	484.231				144377-77-5		HMDB0038238	Organic compounds	Organic acids and derivatives	Carboxylic acids and derivatives	Tetracarboxylic acids and derivatives
Fragransin D3		C22H28O6	388.189				114422-24-1		HMDB0033540	Organic compounds	Lignans, neolignans and related compounds	Furanoid lignans	Tetrahydrofuran lignans
N-Nitroso-pyrrolidine	N-Nitrosopyrrolidine	C4H8N2O	100.064			124489957	930-55-2	C19285	HMDB0031642	Organic compounds	Organoheterocyclic compounds	Pyrrolidines		https://www.genome.jp/dbget-bin/www_bget?cpd:C19285
5,8-Dihydroxy-3-(4-hydroxybenzyl)-7-methoxy-4-chromanone 8-acetate		C19H18O7	358.105				99877-75-5		HMDB0037252	Organic compounds	Phenylpropanoids and polyketides	Homoisoflavonoids	Homoisoflavans
Amyl salicylate		C12H16O3	208.11				2050-08-0		HMDB0038604	Organic compounds	Benzenoids	Benzene and substituted derivatives	Benzoic acids and derivatives
N5-(4-Methoxybenzyl)glutamine		C13H18N2O4	266.127						HMDB0033598	Organic compounds	Organic acids and derivatives	Carboxylic acids and derivatives	Amino acids, peptides, and analogues
1-Methylhistamine	N-Methylhistamine	C6H11N3	125.095	J86.801I	29009	7548	501-75-7	C05127	HMDB0000898	Organic compounds	Organic nitrogen compounds	Organonitrogen compounds	Amines	https://www.genome.jp/dbget-bin/www_bget?cpd:C05127	map00340 Histidine metabolism;map01100 Metabolic pathways;
5-Amino-2-oxopentanoic acid	5-Amino-2-oxopentanoic acid	C5H9NO3	131.058	J315.454H	49268	4342		C01110	HMDB0006272	Organic compounds	Organic acids and derivatives	Keto acids and derivatives	Short-chain keto acids and derivatives	https://www.genome.jp/dbget-bin/www_bget?cpd:C01110	map00330 Arginine and proline metabolism;map00472 D-Arginine and D-ornithine metabolism;map01100 Metabolic pathways;
Mizolastine		C24H25FN6O	432.207		31857		108612-45-9		HMDB0240233	Organic compounds	Organoheterocyclic compounds	Benzimidazoles
10-Hydroxymelleolide		C23H28O7	416.184				130396-93-9		HMDB0038786
(E)-8-(3,6-Dimethyl-2-heptenyl)-4',5,7-trihydroxyflavanone
(E)-2-O-Cinnamoyl-beta-D-glucopyranose		C15H18O7	310.105				94356-16-8		HMDB0035880	Organic compounds	Organic oxygen compounds	Organooxygen compounds	Carbohydrates and carbohydrate conjugates
Citreovirenone		C14H16O4	248.105				103955-68-6		HMDB0033515	Organic compounds	Benzenoids	Phenols	Methoxyphenols
(R)-2-Hydroxysterculic acid		C19H34O3	310.251				14602-38-1		HMDB0031060	Organic compounds	Lipids and lipid-like molecules	Fatty Acyls	Fatty alcohols
Violet-leaf aldehyde	Nona-2,6-dienal	C9H14O	138.104	J59.348F	7610	10692	557-48-2	C08499	HMDB0033857	Organic compounds	Organooxygen compounds	Carbonyl compounds	Aldehydes	https://www.genome.jp/dbget-bin/www_bget?cpd:C08499
Matsutakeside I		C30H36O14	620.211						HMDB0036746	Organic compounds	Phenylpropanoids and polyketides	2-arylbenzofuran flavonoids
Taccagenin		C27H42O5	446.303						HMDB0034189	Organic compounds	Lipids and lipid-like molecules	Steroids and steroid derivatives	Furospirostanes and derivatives
L-Hexanoylcarnitine		C13H25NO4	259.178		84834		22671-29-0		HMDB0000756	Organic compounds	Lipids and lipid-like molecules	Fatty Acyls	Fatty acid esters
Maniladiol		C30H50O2	442.381				595-17-5		HMDB0034550	Organic compounds	Lipids and lipid-like molecules	Prenol lipids	Triterpenoids
2'-O-Methylcajanone		C26H28O6	436.189				71765-79-2		HMDB0033806	Organic compounds	Phenylpropanoids and polyketides	Isoflavonoids	Isoflavans
1-alpha-Acevaltrate		C24H32O10	480.2				78700-02-4		HMDB0033653	Organic compounds	Organic acids and derivatives	Carboxylic acids and derivatives	Tetracarboxylic acids and derivatives
L-Asparagine	L-Asparagine	C4H8N2O3	132.053	J9.178B	17196	3452	70-47-3	C00152	HMDB0000168	Organic compounds	Organic acids and derivatives	Carboxylic acids and derivatives	Amino acids, peptides, and analogues	https://www.genome.jp/dbget-bin/www_bget?cpd:C00152	map00250 Alanine, aspartate and glutamate metabolism;map00460 Cyanoamino acid metabolism;map00970 Aminoacyl-tRNA biosynthesis;map01060 Biosynthesis of plant secondary metabolites;map01100 Metabolic pathways;map01110 Biosynthesis of secondary metabolites;map01230 Biosynthesis of amino acids;map04974 Protein digestion and absorption;map04978 Mineral absorption;map05230 Central carbon metabolism in …
Triterpenoid	Triterpenoid	C30H48O7S	552.312		27151	8351		C06085	HMDB0004309	Organic compounds	Lipids and lipid-like molecules	Prenol lipids	Triterpenoids	https://www.genome.jp/dbget-bin/www_bget?cpd:C06085
(10Z,14E,16E)-10,14,16-Octadecatrien-12-ynoic acid		C18H26O2	274.193						HMDB0035963	Organic compounds	Lipids and lipid-like molecules	Fatty Acyls	Fatty acids and conjugates
Solasodine	Solasodine	C27H43NO2	413.329	J59.535G	565242	13005	126-17-0	C10822	HMDB0035282	Organic compounds	Lipids and lipid-like molecules	Steroids and steroid derivatives	Steroidal glycosides	https://www.genome.jp/dbget-bin/www_bget?cpd:C10822	map01066 Biosynthesis of alkaloids derived from terpenoid and polyketide;
(S,E)-Zearalenone	Zearalenone	C18H22O5	318.147	J2.749I		12167	17924-92-4	C09981	HMDB0031752	Organic compounds	Phenylpropanoids and polyketides	Macrolides and analogues	Zearalenones	https://www.genome.jp/dbget-bin/www_bget?cpd:C09981
Pregnanetriol		C21H36O3	336.266				27178-64-9		HMDB0006070	Organic compounds	Lipids and lipid-like molecules	Steroids and steroid derivatives	Pregnane steroids
NPC	NPC	C28H30N4O6	518.217	J981.210E		51090872		C16543	HMDB0060499	Organic compounds	Alkaloids and derivatives	Camptothecins		https://www.genome.jp/dbget-bin/www_bget?cpd:C16543	map00983 Drug metabolism - other enzymes;
hesperetin-7-O-glucuronide		C21H22O12	466.111						HMDB0029203	Organic compounds	Organoheterocyclic compounds	Benzodioxanes	Phenylbenzodioxanes
2-Methyl-3-phenyl-2-propenal		C10H10O	146.073		89992		101-39-3		HMDB0031566	Organic compounds	Phenylpropanoids and polyketides	Cinnamaldehydes
xi-2,3-Dihydro-3,5-dihydroxy-6-methyl-4H-pyran-4-one		C7H10O4	158.058						HMDB0036380	Organic compounds	Organoheterocyclic compounds	Pyrans	Pyranones and derivatives
3-Methylhistamine		C6H11N3	125.095		114444		644-42-8		HMDB0001861	Organic compounds	Organic nitrogen compounds	Organonitrogen compounds	Amines
Pteroside A		C21H30O8	410.194				35910-15-7		HMDB0030758	Organic compounds	Organic oxygen compounds	Organooxygen compounds	Carbohydrates and carbohydrate conjugates
Crocin 3		C32H44O14	652.273				55750-85-1		HMDB0039121	Organic compounds	Lipids and lipid-like molecules	Prenol lipids	Diterpenoids
5-Amino-3-oxohexanoate	(S)-5-Amino-3-oxohexanoic acid	C6H11NO3	145.074	J2.363.874F	27713	6434	19355-90-9	C03656	HMDB0012131	Organic compounds	Organic acids and derivatives	Keto acids and derivatives	Medium-chain keto acids and derivatives	https://www.genome.jp/dbget-bin/www_bget?cpd:C03656	map00310 Lysine degradation;map01100 Metabolic pathways;
6-Deoxohomodolichosterone		C29H50O4	462.371				110345-06-7		HMDB0034430	Organic compounds	Lipids and lipid-like molecules	Steroids and steroid derivatives	Stigmastanes and derivatives
Pinostilbenoside		C21H24O8	404.147				58762-96-2		HMDB0039273	Organic compounds	Phenylpropanoids and polyketides	Stilbenes	Stilbene glycosides
7-Acetoxy-6-methoxycoumarin		C12H10O5	234.053				56795-51-8		HMDB0034345	Organic compounds	Phenylpropanoids and polyketides	Coumarins and derivatives
Eicosapentaenoic acid	(5Z,8Z,11Z,14Z,17Z)-Icosapentaenoic acid	C20H30O2	302.225	J343.473G	28364	8663	10417-94-4	C06428	HMDB0001999	Organic compounds	Lipids and lipid-like molecules	Fatty Acyls	Fatty acids and conjugates	https://www.genome.jp/dbget-bin/www_bget?cpd:C06428	map01040 Biosynthesis of unsaturated fatty acids;
Zymonic acid		C6H6O5	158.022				24891-71-2		HMDB0031210	Organic compounds	Organoheterocyclic compounds	Dihydrofurans	Furanones
Arbutin	Arbutin	C12H16O7	272.09	J6.104B	18305	8437	497-76-7	C06186	HMDB0029943	Organic compounds	Organic oxygen compounds	Organooxygen compounds	Carbohydrates and carbohydrate conjugates	https://www.genome.jp/dbget-bin/www_bget?cpd:C06186	map00010 Glycolysis / Gluconeogenesis;map02060 Phosphotransferase system (PTS);
Lansiumamide C		C18H19NO	265.147				121817-38-7		HMDB0038838
Pectachol		C26H34O6	442.236				81729-14-8		HMDB0039064	Organic compounds	Phenylpropanoids and polyketides	Coumarins and derivatives
3-Methyl-3H-imidazo[4,5-f]quinoxalin-2-amine		C10H9N5	199.086				108354-47-8		HMDB0040443	Organic compounds	Organoheterocyclic compounds	Diazanaphthalenes	Benzodiazines
Hydroxystrobilurin D		C26H34O7	458.23				113489-65-9		HMDB0034760	Organic compounds	Lipids and lipid-like molecules	Fatty Acyls	Fatty alcohols
1-Methylguanosine	tRNA containing 2'-O-methylguanosine	C11H15N5O5	297.107		19062	7151	2140-65-0	C04545	HMDB0001563	Organic compounds	Nucleosides, nucleotides, and analogues	Purine nucleosides		https://www.genome.jp/dbget-bin/www_bget?cpd:C04545
Ganodermanondiol		C30H48O3	456.36						HMDB0033020	Organic compounds	Lipids and lipid-like molecules	Prenol lipids	Triterpenoids
22,23-Dihydroergosterol		C28H46O	398.355				516-79-0		HMDB0030139	Organic compounds	Lipids and lipid-like molecules	Steroids and steroid derivatives	Cholestane steroids
28-Norcyclomusalenone		C29H46O	410.355				207850-21-3		HMDB0032882	Organic compounds	Lipids and lipid-like molecules	Steroids and steroid derivatives	Ergostane steroids
(1R,3R,4R,5S,6S,8x)-1-Acetoxy-8-angeloyloxy-3,4-epoxy-5-hydroxy-7(14),10-bisaboladien-2-one		C22H30O7	406.199				348113-03-1		HMDB0039971	Organic compounds	Lipids and lipid-like molecules	Prenol lipids	Sesquiterpenoids
D-Galactose	alpha-D-Galactose	C6H12O6	180.063	J292.885J	28061	4231	59-23-4	C00984	HMDB0000143	Organic compounds	Organic oxygen compounds	Organooxygen compounds	Carbohydrates and carbohydrate conjugates	https://www.genome.jp/dbget-bin/www_bget?cpd:C00984	map00052 Galactose metabolism;map00520 Amino sugar and nucleotide sugar metabolism;map01100 Metabolic pathways;
Benzoic acid	Aromatic acid	C7H6O2	122.037	J2.358B	30746	3820	65-85-0	C00539	HMDB0001870	Organic compounds	Benzenoids	Benzene and substituted derivatives	Benzoic acids and derivatives	https://www.genome.jp/dbget-bin/www_bget?cpd:C00539
[10]-Paradol		C21H34O3	334.251				36700-48-8		HMDB0040642	Organic compounds	Benzenoids	Phenols	Methoxyphenols
Cassiaside C		C27H32O15	596.174				119170-52-4		HMDB0038550	Organic compounds	Organoheterocyclic compounds	Naphthopyrans	Naphthopyranones
L-Glutamine	L-Glutamine	C5H10N2O3	146.069	J9.170G	18050	3364	56-85-9	C00064	HMDB0000641	Organic compounds	Organic acids and derivatives	Carboxylic acids and derivatives	Amino acids, peptides, and analogues	https://www.genome.jp/dbget-bin/www_bget?cpd:C00064	map00220 Arginine biosynthesis;map00230 Purine metabolism;map00240 Pyrimidine metabolism;map00250 Alanine, aspartate and glutamate metabolism;map00471 D-Glutamine and D-glutamate metabolism;map00630 Glyoxylate and dicarboxylate metabolism;map00910 Nitrogen metabolism;map00970 Aminoacyl-tRNA biosynthesis;map01060 Biosynthesis of plant secondary metabolites;map01100 Metabolic pathways;map01120 Micr…
beta-Santalal		C15H22O	218.167				59331-82-7		HMDB0036718	Organic compounds	Lipids and lipid-like molecules	Prenol lipids	Sesquiterpenoids
2-O-Feruloylhydroxycitric acid		C16H16O11	384.069				62345-86-2		HMDB0040571	Organic compounds	Organic acids and derivatives	Carboxylic acids and derivatives	Tetracarboxylic acids and derivatives
Isosakuranin		C22H24O10	448.137				491-69-0		HMDB0029481	Organic compounds	Phenylpropanoids and polyketides	Flavonoids	Flavonoid glycosides
LysoPE(20:2(11Z,14Z)/0:0)		C25H48NO7P	505.317						HMDB0011513	Organic compounds	Lipids and lipid-like molecules	Glycerophospholipids	Glycerophosphoethanolamines
Ribose-1-arsenate		C5H11AsO8	273.967						HMDB0012285	Organic compounds	Organic oxygen compounds	Organooxygen compounds	Carbohydrates and carbohydrate conjugates
3,5-Dicaffeoyl-4-succinoylquinic acid		C29H28O15	616.143				179761-31-0		HMDB0029903	Organic compounds	Organic acids and derivatives	Carboxylic acids and derivatives	Pentacarboxylic acids and derivatives
N2-Fructopyranosylarginine		C12H24N4O7	336.164				162966-07-6		HMDB0041541	Organic compounds	Organic acids and derivatives	Carboxylic acids and derivatives	Amino acids, peptides, and analogues
Furoeremophilone 1		C15H20O2	232.146				52061-43-5		HMDB0036148	Organic compounds	Lipids and lipid-like molecules	Prenol lipids	Sesquiterpenoids
Floribundine		C18H19NO2	281.142				3153-55-7		HMDB0030312	Organic compounds	Alkaloids and derivatives	Aporphines
Eugenol O-[3,4,5-Trihydroxybenzoyl-(->6)-b-D-glucopyranoside]
8-Pentanoylneosolaniol		C24H34O9	466.22				116163-74-7		HMDB0038558	Organic compounds	Lipids and lipid-like molecules	Prenol lipids	Sesquiterpenoids
Dihydrotestosterone	Dihydrotestosterone	C19H30O2	290.225	J39.503J	16330	6646	521-18-6	C03917	HMDB0002961	Organic compounds	Lipids and lipid-like molecules	Steroids and steroid derivatives	Androstane steroids	https://www.genome.jp/dbget-bin/www_bget?cpd:C03917	map00140 Steroid hormone biosynthesis;map05200 Pathways in cancer;map05215 Prostate cancer;
Palmidin C		C30H22O7	494.137				17177-86-5		HMDB0033864	Organic compounds	Benzenoids	Anthracenes
Gingerol	[6]-Gingerol	C17H26O4	294.183	J46.683B		12645	58253-27-3	C10462	HMDB0005783	Organic compounds	Benzenoids	Phenols	Methoxyphenols	https://www.genome.jp/dbget-bin/www_bget?cpd:C10462	map00945 Stilbenoid, diarylheptanoid and gingerol biosynthesis;map01110 Biosynthesis of secondary metabolites;
N-Cyclopropyl-trans-2-cis-6-nonadienamide		C12H19NO	193.147				608514-55-2		HMDB0032210	Organic compounds	Lipids and lipid-like molecules	Fatty Acyls	Fatty amides
Isolinderanolide		C21H36O3	336.266				139559-06-1		HMDB0038105	Organic compounds	Organoheterocyclic compounds	Tetrahydrofurans
Isolinderenolide		C21H34O3	334.251				139328-80-6		HMDB0038104	Organic compounds	Organoheterocyclic compounds	Tetrahydrofurans
(-)-Gossypol	Gossypol	C30H30O8	518.194	J21.393D		9869	90141-22-3	C07667	HMDB0040723	Organic compounds	Lipids and lipid-like molecules	Prenol lipids	Sesquiterpenoids	https://www.genome.jp/dbget-bin/www_bget?cpd:C07667	map00909 Sesquiterpenoid and triterpenoid biosynthesis;map01062 Biosynthesis of terpenoids and steroids;map01110 Biosynthesis of secondary metabolites;
Acetaminophen glucuronide		C14H17NO8	327.095		32636		16110-10-4		HMDB0010316	Organic compounds	Organic oxygen compounds	Organooxygen compounds	Carbohydrates and carbohydrate conjugates
Dihydro-alpha-santalic acid		C15H24O2	236.178						HMDB0039525	Organic compounds	Lipids and lipid-like molecules	Prenol lipids	Sesquiterpenoids
6-Acetyl-2,2-dimethyl-2H-1-benzopyran		C13H14O2	202.099				19013-07-1		HMDB0030816	Organic compounds	Organoheterocyclic compounds	Benzopyrans	1-benzopyrans
11-Hydroxyeicosatetraenoate glyceryl ester		C23H38O5	394.272						HMDB0012530	Organic compounds	Lipids and lipid-like molecules	Endocannabinoids
5-Megastigmen-7-yne-3,9-diol 3-glucoside		C19H30O7	370.199				62512-27-0		HMDB0032842	Organic compounds	Organooxygen compounds	Carbohydrates and carbohydrate conjugates	Glycosyl compounds
L-Histidinol	L-Histidinol	C6H11N3O	141.09	J80.912H	16255	4117	4836-52-6	C00860	HMDB0003431	Organic compounds	Organic nitrogen compounds	Organonitrogen compounds	Amines	https://www.genome.jp/dbget-bin/www_bget?cpd:C00860	map00340 Histidine metabolism;map01100 Metabolic pathways;map01110 Biosynthesis of secondary metabolites;map01230 Biosynthesis of amino acids;
PC(20:5(5Z,8Z,11Z,14Z,17Z)/15:0)		C43H76NO8P	765.531						HMDB0008494	Organic compounds	Lipids and lipid-like molecules	Glycerophospholipids	Glycerophosphocholines
N1-Acetylspermidine	N1-Acetylspermidine	C9H21N3O	187.168	J354.012J	17927	3886	14278-49-0	C00612	HMDB0001276	Organic compounds	Organic acids and derivatives	Carboximidic acids and derivatives	Carboximidic acids	https://www.genome.jp/dbget-bin/www_bget?cpd:C00612
Cryptochlorogenic acid		C16H18O9	354.095		75491		905-99-7		HMDB0030653	Organic compounds	Organooxygen compounds	Alcohols and polyols	Cyclic alcohols and derivatives
2-O-Acetyl-trans-coutaric acid		C15H14O9	338.064				106928-35-2		HMDB0034621	Organic compounds	Phenylpropanoids and polyketides	Cinnamic acids and derivatives	Hydroxycinnamic acids and derivatives
N-(p-Hydroxyphenethyl)actinidine	N-(p-Hydroxyphenethyl)actinidine	C18H22NO	268.17	J2.771.419F		12170	15794-92-0	C09984	HMDB0030347	Organic compounds	Benzenoids	Phenols	1-hydroxy-2-unsubstituted benzenoids	https://www.genome.jp/dbget-bin/www_bget?cpd:C09984
(15alpha,20R)-15,20-Dihydroxypregn-4-en-3-one		C21H32O3	332.235						HMDB0033918	Organic compounds	Lipids and lipid-like molecules	Steroids and steroid derivatives	Pregnane steroids
2-Carboxyarabinitol 5-phosphate		C6H13O10P	276.025				112160-91-5		HMDB0040924	Organic compounds	Organic oxygen compounds	Organooxygen compounds	Carbohydrates and carbohydrate conjugates
Multifidol 2-[apiosyl-(1->6)-glucoside]
5-Hydroxymethyl-2-furancarboxaldehyde	5-Hydroxymethyl-2-furaldehyde	C6H6O3	126.032	J4.850J	412516	13283	67-47-0	C11101	HMDB0034355	Organic compounds	Organooxygen compounds	Carbonyl compounds	Aldehydes	https://www.genome.jp/dbget-bin/www_bget?cpd:C11101	map00365 Furfural degradation;map01120 Microbial metabolism in diverse environments;
Obtustyrene		C16H16O2	240.115		489746		21148-31-2		HMDB0030672	Organic compounds	Phenylpropanoids and polyketides	Linear 1,3-diarylpropanoids	Cinnamylphenols
Eremopetasitenin C2		C25H34O7S	478.203						HMDB0032771	Organic compounds	Lipids and lipid-like molecules	Prenol lipids	Terpene lactones
N-Jasmonoylisoleucine		C18H29NO4	323.21				28838-58-6		HMDB0029391	Organic compounds	Organic acids and derivatives	Carboxylic acids and derivatives	Amino acids, peptides, and analogues
Dimethicone		C6H18OSi2	162.09		31498		9006-65-9		HMDB0033532	Organic compounds	Hydrocarbon derivatives
Alantolactone	Alantolactone	C15H20O2	232.146	J13.573I	2540	11480	546-43-0	C09289	HMDB0035906	Organic compounds	Organoheterocyclic compounds	Naphthofurans		https://www.genome.jp/dbget-bin/www_bget?cpd:C09289
Benzofuran	Benzofuran	C8H6O	118.042	J5.447J	35260	17395512	271-89-6	C14512	HMDB0032929	Organic compounds	Organoheterocyclic compounds	Benzofurans		https://www.genome.jp/dbget-bin/www_bget?cpd:C14512
Epicatechin	(-)-Epicatechin	C15H14O6	290.079	J21.603H	90	11915	490-46-0	C09727	HMDB0001871	Organic compounds	Phenylpropanoids and polyketides	Flavonoids	Flavans	https://www.genome.jp/dbget-bin/www_bget?cpd:C09727	map00941 Flavonoid biosynthesis;map01061 Biosynthesis of phenylpropanoids;map01100 Metabolic pathways;map01110 Biosynthesis of secondary metabolites;
Glucoliquiritin apioside		C32H40O18	712.221				157226-47-6		HMDB0041149	Organic compounds	Phenylpropanoids and polyketides	Flavonoids	Flavonoid glycosides
22-Acetylpriverogenin B		C32H52O5	516.381				26339-94-6		HMDB0034645	Organic compounds	Lipids and lipid-like molecules	Prenol lipids	Triterpenoids
Nookatone		C15H22O	218.167				4674-50-4		HMDB0013687	Organic compounds	Lipids and lipid-like molecules	Prenol lipids	Sesquiterpenoids
Glandulone A		C15H18O3	246.126						HMDB0038547	Organic compounds	Lipids and lipid-like molecules	Prenol lipids	Sesquiterpenoids
Arborinine	Arborinine	C16H15NO4	285.1	J13.628J	375808	12826	5489-57-6	C10643	HMDB0030177	Organic compounds	Organoheterocyclic compounds	Quinolines and derivatives	Benzoquinolines	https://www.genome.jp/dbget-bin/www_bget?cpd:C10643
Glabrin C		C41H64N8O9	812.48						HMDB0033612	Organic compounds	Organic acids and derivatives	Carboxylic acids and derivatives	Amino acids, peptides, and analogues
(6E)-Piperamide-C7:1		C18H23NO3	301.168				117137-66-3		HMDB0038648	Organic compounds	Organoheterocyclic compounds	Benzodioxoles
5-Hydroxy-L-tryptophan	5-Hydroxy-L-tryptophan	C11H12N2O3	220.085	J4.572A	17780	3916	4350-09-08	C00643	HMDB0000472	Organic compounds	Organoheterocyclic compounds	Indoles and derivatives	Tryptamines and derivatives	https://www.genome.jp/dbget-bin/www_bget?cpd:C00643	map00380 Tryptophan metabolism;map01063 Biosynthesis of alkaloids derived from shikimate pathway;map01100 Metabolic pathways;map04361 Axon regeneration;map04726 Serotonergic synapse;
Gallic acid	Gallate	C7H6O5	170.022	J7.408J	30778	4609	149-91-7	C01424	HMDB0005807	Organic compounds	Benzenoids	Benzene and substituted derivatives	Benzoic acids and derivatives	https://www.genome.jp/dbget-bin/www_bget?cpd:C01424	map00627 Aminobenzoate degradation;map01061 Biosynthesis of phenylpropanoids;map01120 Microbial metabolism in diverse environments;
3,3-Dimethylglutaric acid		C7H12O4	160.074		68502		4839-46-7		HMDB0002441	Organic compounds	Lipids and lipid-like molecules	Fatty Acyls	Fatty acids and conjugates
DG(22:6(4Z,7Z,10Z,13Z,16Z,19Z)/16:1(9Z)/0:0)		C41H66O5	638.491						HMDB0007766	Organic compounds	Lipids and lipid-like molecules	Glycerolipids	Diradylglycerols
Methyl dihydrophaseate		C16H24O5	296.162						HMDB0039376	Organic compounds	Lipids and lipid-like molecules	Prenol lipids	Sesquiterpenoids
10-Oxo-11-octadecen-13-olide		C18H30O3	294.219						HMDB0029786	Organic compounds	Phenylpropanoids and polyketides	Macrolides and analogues
p-Isopropylphenol		C9H12O	136.089				99-89-8		HMDB0031446	Organic compounds	Benzenoids	Benzene and substituted derivatives	Cumenes
Brassicasterol	Brassicasterol	C28H46O	398.355	J12.044H		11006	474-67-9	C08813	HMDB0011181	Organic compounds	Lipids and lipid-like molecules	Steroids and steroid derivatives	Ergostane steroids	https://www.genome.jp/dbget-bin/www_bget?cpd:C08813	map00100 Steroid biosynthesis;map01100 Metabolic pathways;map01110 Biosynthesis of secondary metabolites;
PS(16:0/20:0)		C42H82NO10P	791.568						HMDB0112345	Organic compounds	Lipids and lipid-like molecules	Glycerophospholipids	Glycerophosphoserines
Sanguinarine	Sanguinarine	C20H14NO4	332.092	J7.576K	17183	8418	2447-54-3	C06162	HMDB0029367	Organic compounds	Alkaloids and derivatives	Benzophenanthridine alkaloids	Quaternary benzophenanthridine alkaloids	https://www.genome.jp/dbget-bin/www_bget?cpd:C06162	map00950 Isoquinoline alkaloid biosynthesis;
Isorhamnetin 3-O-[b-D-glucopyranosyl-(1->2)-[a-L-rhamnopyranosyl-(1->6)]-b-D-glucopyranoside]
4-Ethyl-1,2-benzenediol		C8H10O2	138.068				1124-39-6		HMDB0040174	Organic compounds	Benzenoids	Phenols	Benzenediols
DG(18:4(6Z,9Z,12Z,15Z)/18:1(11Z)/0:0)		C39H66O5	614.491		88991				HMDB0007333	Organic compounds	Lipids and lipid-like molecules	Fatty Acyls	Lineolic acids and derivatives
4-hydroxy-3-[1-(3-hydroxyphenyl)-3-oxobutyl]-2H-chromen-2-one		C19H16O5	324.1						HMDB0140995	Organic compounds	Phenylpropanoids and polyketides	Coumarins and derivatives	Hydroxycoumarins
Epioxylubimin		C15H24O3	252.173				69350-60-3		HMDB0035613	Organic compounds	Lipids and lipid-like molecules	Prenol lipids	Sesquiterpenoids
Corchorusoside A		C35H54O14	698.351				210637-15-3		HMDB0032823	Organic compounds	Lipids and lipid-like molecules	Steroids and steroid derivatives	Steroid lactones
Linoleoyl ethanolamide		C20H37NO2	323.282		64032		68171-52-8		HMDB0012252	Organic compounds	Organic nitrogen compounds	Organonitrogen compounds	Amines
4,8 Dimethylnonanoyl carnitine		C18H35NO4	329.257		63874				HMDB0006202	Organic compounds	Lipids and lipid-like molecules	Fatty Acyls	Fatty acid esters
DG(18:4(6Z,9Z,12Z,15Z)/18:3(6Z,9Z,12Z)/0:0)		C39H62O5	610.46						HMDB0007336	Organic compounds	Lipids and lipid-like molecules	Fatty Acyls	Lineolic acids and derivatives
1-Methoxy-4-(2-propenyl)benzene	Estragole	C10H12O	148.089	J5.794K		12635	140-67-0	C10452	HMDB0034121	Organic compounds	Benzenoids	Phenol ethers	Anisoles	https://www.genome.jp/dbget-bin/www_bget?cpd:C10452	map00940 Phenylpropanoid biosynthesis;
Lansamide 3		C18H19NO3	297.136				211504-98-2		HMDB0034591	Organic compounds	Phenylpropanoids and polyketides	Stilbenes
alpha-Tocopherol succinate		C33H54O5	530.397		22470		4345-03-03		HMDB0033685	Organic compounds	Lipids and lipid-like molecules	Prenol lipids	Quinone and hydroquinone lipids
2,4-Dihydroxy-7,8-dimethoxy-2H-1,4-benzoxazin-3(4H)-one 2-glucoside		C16H21NO11	403.111				40246-08-0		HMDB0037550	Organic compounds	Organic oxygen compounds	Organooxygen compounds	Carbohydrates and carbohydrate conjugates
Enkephalin L		C28H37N5O7	555.269		103389		14-18-6		HMDB0001045	Organic compounds	Organic acids and derivatives	Carboxylic acids and derivatives	Amino acids, peptides, and analogues
(2E)-N-(4-aminobutyl)-3-(4-hydroxy-3-methoxyphenyl)prop-2-enimidic acid		C14H20N2O3	264.147						HMDB0139553	Organic compounds	Phenylpropanoids and polyketides	Cinnamic acids and derivatives	Hydroxycinnamic acids and derivatives
Ecgonine methyl ester	Ecgonine methyl ester	C10H17NO3	199.121	J276.362A	708640	582838	7143-09-01	C12448	HMDB0006406	Organic compounds	Alkaloids and derivatives	Tropane alkaloids		https://www.genome.jp/dbget-bin/www_bget?cpd:C12448	map00960 Tropane, piperidine and pyridine alkaloid biosynthesis;map01064 Biosynthesis of alkaloids derived from ornithine, lysine and nicotinic acid;map01100 Metabolic pathways;map01110 Biosynthesis of secondary metabolites;
Ethyl 2-benzylacetoacetate		C13H16O3	220.11				620-79-1		HMDB0040424	Organic compounds	Organic acids and derivatives	Keto acids and derivatives	Beta-keto acids and derivatives
Panaquinquecol 1		C18H28O3	292.204				133921-57-0		HMDB0038035	Organic compounds	Lipids and lipid-like molecules	Fatty Acyls	Fatty alcohols
2-[Octahydro-4,7-dimethyl-1-oxocyclopenta[c]pyran-3-yl]nepetalactam		C20H29NO3	331.215				115421-74-4		HMDB0038596	Organic compounds	Lipids and lipid-like molecules	Prenol lipids	Terpene lactones
3-Methyl-5-pentyl-2-furanundecanoic acid		C21H36O3	336.266				57818-37-8		HMDB0031005	Organic compounds	Lipids and lipid-like molecules	Fatty Acyls	Fatty acids and conjugates
2-Phenylacetamide	2-Phenylacetamide	C8H9NO	135.068	J55.331J	16562	5517	103-81-1	C02505	HMDB0010715	Organic compounds	Benzenoids	Benzene and substituted derivatives	Phenylacetamides	https://www.genome.jp/dbget-bin/www_bget?cpd:C02505	map00360 Phenylalanine metabolism;map00643 Styrene degradation;map01100 Metabolic pathways;map01120 Microbial metabolism in diverse environments;
(E)-2-Tridecene-4,6,8-triyn-1-ol		C13H14O	186.104						HMDB0030931	Organic compounds	Lipids and lipid-like molecules	Fatty Acyls	Fatty alcohols
8-Deoxy-11,13-dihydroxygrosheimin		C15H20O5	280.131				83551-03-5		HMDB0041144	Organic compounds	Lipids and lipid-like molecules	Prenol lipids	Terpene lactones
Isopropyl beta-D-glucoside		C9H18O6	222.11				5391-17-3		HMDB0032705	Organic compounds	Organic oxygen compounds	Organooxygen compounds	Carbohydrates and carbohydrate conjugates
Myricanol 5-laminaribioside		C33H46O15	682.284				137578-55-3		HMDB0036528	Organic compounds	Phenylpropanoids and polyketides	Diarylheptanoids	Cyclic diarylheptanoids
Acetaminophen	Acetaminophen	C8H9NO2	151.063	J4.025H	46195	9023	103-90-2	C06804	HMDB0001859	Organic compounds	Benzenoids	Phenols	1-hydroxy-2-unsubstituted benzenoids	https://www.genome.jp/dbget-bin/www_bget?cpd:C06804	map04976 Bile secretion;
Apiumoside		C29H30O12	570.174				73485-93-5		HMDB0039040	Organic compounds	Phenylpropanoids and polyketides	Coumarins and derivatives	Furanocoumarins
[6]-Gingerdione	Gingerdione	C17H24O4	292.167	J470.464I		12642	61871-71-4	C10459	HMDB0039275	Organic compounds	Benzenoids	Phenols	Methoxyphenols	https://www.genome.jp/dbget-bin/www_bget?cpd:C10459
Marmesin rutinoside		C26H34O13	554.2				159650-11-0		HMDB0041413	Organic compounds	Phenylpropanoids and polyketides	Coumarins and derivatives	Furanocoumarins
Maysin 3'-methyl ether		C28H30O14	590.164				74158-05-7		HMDB0037420	Organic compounds	Phenylpropanoids and polyketides	Flavonoids	Flavonoid glycosides
Inositol 1,3,4-trisphosphate	1D-myo-Inositol 1,3,4-trisphosphate	C6H15O15P3	419.962	J386.725K	18228	4464	98102-63-7	C01243	HMDB0001143	Organic compounds	Organic oxygen compounds	Organooxygen compounds	Alcohols and polyols	https://www.genome.jp/dbget-bin/www_bget?cpd:C01243	map00562 Inositol phosphate metabolism;map01100 Metabolic pathways;map04070 Phosphatidylinositol signaling system;
2-Methyl-1,3-cyclohexadiene		C7H10	94.0783				1489-57-2		HMDB0032395	Organic compounds	Hydrocarbons	Olefins	Cyclic olefins
PC(18:2(9Z,12Z)/18:3(6Z,9Z,12Z))		C44H78NO8P	779.547		89578				HMDB0008140
Eremopetasitenin C3		C21H30O6S	410.176						HMDB0032772	Organic compounds	Lipids and lipid-like molecules	Prenol lipids	Terpene lactones
4-Methoxybenzyl butanoate		C12H16O3	208.11				6963-56-0		HMDB0034991	Organic compounds	Benzenoids	Benzene and substituted derivatives	Benzyloxycarbonyls
2-acetyl-1-alkyl-sn-glycero-3-phosphocholine
Cardoltriene		C21H30O2	314.225		52680		79473-24-8		HMDB0038533	Organic compounds	Benzenoids	Benzene and substituted derivatives	Phenols and derivatives
N-Gluconyl ethanolamine		C8H17NO7	239.101				686298-93-1		HMDB0032293	Organic compounds	Organonitrogen compounds	Amines	Alkanolamines
Methyl (3x,4E,10R)-3,10-dihydroxy-4,11-dodecadiene-6,8-diynoate 10-glucoside		C19H24O9	396.142				142449-85-2		HMDB0040897	Organic compounds	Lipids and lipid-like molecules	Fatty Acyls	Fatty acyl glycosides
R-10-Hydroxywarfarin		C19H16O5	324.1						HMDB0013884	Organic compounds	Phenylpropanoids and polyketides	Homoisoflavonoids	Homoisoflavones
4-tert-Butylphenol	4-tert-Butylphenol	C10H14O	150.104	J3.579C	34444	7847010	98-54-4	C14200	HMDB0032063	Organic compounds	Benzenoids	Benzene and substituted derivatives	Phenylpropanes	https://www.genome.jp/dbget-bin/www_bget?cpd:C14200
Spinacetin 3-(2''-apiosylgentiobioside)		C34H42O22	802.217						HMDB0031425	Organic compounds	Phenylpropanoids and polyketides	Flavonoids	Flavonoid glycosides
Ethyl -3-hydroxybutyrate glucoside
2-Isopropyl-5-methylfuran		C8H12O	124.089				10504-05-9		HMDB0033238	Organic compounds	Organoheterocyclic compounds	Heteroaromatic compounds
6-Feruloylglucose 2,3,4-trihydroxy-3-methylbutylglycoside		C21H30O12	474.174				257939-69-8		HMDB0036214	Organic compounds	Lipids and lipid-like molecules	Fatty Acyls	Fatty acyl glycosides
LysoPE(0:0/20:5(5Z,8Z,11Z,14Z,17Z))		C25H42NO7P	499.27						HMDB0011489	Organic compounds	Lipids and lipid-like molecules	Glycerophospholipids	Glycerophosphoethanolamines
D-Alanine	D-Alanine	C3H7NO2	89.0477	J9.190A	15570	3433	338-69-2	C00133	HMDB0001310	Organic compounds	Organic acids and derivatives	Carboxylic acids and derivatives	Amino acids, peptides, and analogues	https://www.genome.jp/dbget-bin/www_bget?cpd:C00133	map00473 D-Alanine metabolism;map00550 Peptidoglycan biosynthesis;map01100 Metabolic pathways;map01502 Vancomycin resistance;map01503 Cationic antimicrobial peptide (CAMP) resistance;map04742 Taste transduction;
3b,6b-Diangeloyloxy-7(11)-eremophilen-12,8b-olide		C25H34O6	430.236				149475-47-8		HMDB0040990	Organic compounds	Lipids and lipid-like molecules	Prenol lipids	Terpene lactones
Diethyl malonate		C7H12O4	160.074		391281		105-53-3		HMDB0029573	Organic compounds	Organic acids and derivatives	Carboxylic acids and derivatives	Dicarboxylic acids and derivatives
Isobutyric acid	2-Methylpropanoate	C4H8O2	88.0524	J3.840G	16135	5612	79-31-2	C02632	HMDB0001873	Organic compounds	Organic acids and derivatives	Carboxylic acids and derivatives	Carboxylic acids	https://www.genome.jp/dbget-bin/www_bget?cpd:C02632	map01100 Metabolic pathways;map01120 Microbial metabolism in diverse environments;map01220 Degradation of aromatic compounds;map04974 Protein digestion and absorption;
DG(18:4(6Z,9Z,12Z,15Z)/18:2(9Z,12Z)/0:0)		C39H64O5	612.475						HMDB0007335	Organic compounds	Lipids and lipid-like molecules	Fatty Acyls	Lineolic acids and derivatives
(6beta,7alpha,12beta,13beta)-7-Hydroxy-11,16-dioxo-8,14-apianadien-22,6-olide		C23H28O5	384.194				403613-16-1		HMDB0031380	Organic compounds	Lipids and lipid-like molecules	Prenol lipids	Terpene lactones
Lauroyl diethanolamide		C16H33NO3	287.246				120-40-1		HMDB0032358	Organic compounds	Lipids and lipid-like molecules	Fatty Acyls	Fatty amides
Nicotinic acid mononucleotide	Nicotinate D-ribonucleotide	C11H16NO9P	337.056	J1.028.429E	15763	4411	321-02-8	C01185	HMDB0001132	Organic compounds	Organic oxygen compounds	Organooxygen compounds	Carbohydrates and carbohydrate conjugates	https://www.genome.jp/dbget-bin/www_bget?cpd:C01185	map00760 Nicotinate and nicotinamide metabolism;map01100 Metabolic pathways;
Myricatomentoside II		C27H34O11	534.21				191999-63-0		HMDB0031584	Organic compounds	Phenylpropanoids and polyketides	Diarylheptanoids	Cyclic diarylheptanoids
Gyrocyanin		C17H12O5	296.068				52591-12-5		HMDB0034126	Organic compounds	Benzenoids	Phenols	1-hydroxy-2-unsubstituted benzenoids
Acetylglycine		C4H7NO3	117.043		40410		543-24-8		HMDB0000532	Organic compounds	Organic acids and derivatives	Carboxylic acids and derivatives	Amino acids, peptides, and analogues
Kaempferol 3-[glucosyl-(1->3)-rhamnosyl-(1->6)-galactoside]
Phenethyl rutinoside		C20H30O10	430.184				88510-08-1		HMDB0032622	Organic compounds	Organooxygen compounds	Carbohydrates and carbohydrate conjugates	Glycosyl compounds
7,8-Dihydrovomifoliol 9-[rhamnosyl-(1->6)-glucoside]
Calystegine B2	Calystegin B2	C7H13NO4	175.084	J657.463G		13034	127414-85-1	C10851	HMDB0038594	Organic compounds	Alkaloids and derivatives	Tropane alkaloids		https://www.genome.jp/dbget-bin/www_bget?cpd:C10851
Ceramide (d18:1/12:0)	N-Acylsphingosine	C30H59NO3	481.449		72956	3495		C00195	HMDB0004947	Organic compounds	Lipids and lipid-like molecules	Sphingolipids	Ceramides	https://www.genome.jp/dbget-bin/www_bget?cpd:C00195	map00600 Sphingolipid metabolism;map01100 Metabolic pathways;map04071 Sphingolipid signaling pathway;map04217 Necroptosis;map04722 Neurotrophin signaling pathway;map04920 Adipocytokine signaling pathway;map04931 Insulin resistance;map04933 AGE-RAGE signaling pathway in diabetic complications;map05140 Leishmaniasis;
Ethylmalonic acid		C5H8O4	132.042		741548		601-75-2		HMDB0000622	Organic compounds	Lipids and lipid-like molecules	Fatty Acyls	Fatty acids and conjugates
4-Hydroxy-3-prenylbenzoic acid glucoside		C18H24O8	368.147						HMDB0039891	Organic compounds	Organic oxygen compounds	Organooxygen compounds	Carbohydrates and carbohydrate conjugates
1,2,3-Trihydroxybenzene	1,2,3-Trihydroxybenzene	C6H6O3	126.032	J3.903I	16164	4340	87-66-1	C01108	HMDB0013674	Organic compounds	Benzenoids	Benzene and substituted derivatives	Phenols and derivatives	https://www.genome.jp/dbget-bin/www_bget?cpd:C01108	map00627 Aminobenzoate degradation;map01120 Microbial metabolism in diverse environments;map07216 Catecholamine transferase inhibitors;
Allixin		C12H18O4	226.121				125263-70-9		HMDB0040705	Organic compounds	Organoheterocyclic compounds	Pyrans	Pyranones and derivatives
Porric acid A		C16H14O6	302.079				207285-00-5		HMDB0031912	Organic compounds	Organoheterocyclic compounds	Benzofurans	Dibenzofurans
PC(18:1(11Z)/14:0)		C40H78NO8P	731.547		89680				HMDB0008064
2,4-Diphenyl-1-butene	2,4-Diphenyl-1-butene	C16H16	208.125	J22.362J		17395562	16606-47-6	C14562	HMDB0032563	Organic compounds	Phenylpropanoids and polyketides	Linear 1,3-diarylpropanoids		https://www.genome.jp/dbget-bin/www_bget?cpd:C14562
2-Aminoheptanedioic acid		C7H13NO4	175.084		64305		3721-85-5		HMDB0034252	Organic compounds	Organic acids and derivatives	Carboxylic acids and derivatives	Amino acids, peptides, and analogues
DG(16:0/16:0/0:0)	Diacylglycerol	C35H68O5	568.507		237189	3465		C00165	HMDB0007098	Organic compounds	Lipids and lipid-like molecules	Glycerolipids	Diradylglycerols	https://www.genome.jp/dbget-bin/www_bget?cpd:C00165	map01521 EGFR tyrosine kinase inhibitor resistance;map04010 MAPK signaling pathway;map04012 ErbB signaling pathway;map04014 Ras signaling pathway;map04015 Rap1 signaling pathway;map04020 Calcium signaling pathway;map04024 cAMP signaling pathway;map04062 Chemokine signaling pathway;map04064 NF-kappa B signaling pathway;map04066 HIF-1 signaling pathway;map04071 Sphingolipid signaling pathway;map040…
5,7-Dihydroxy-2',6-dimethoxyisoflavone 7-rhamnoside		C23H24O10	460.137				275816-77-8		HMDB0040129	Organic compounds	Phenylpropanoids and polyketides	Isoflavonoids	Isoflavonoid O-glycosides
4',7-Di-O-methylcatechin		C17H18O6	318.11				105330-66-3		HMDB0030663	Organic compounds	Phenylpropanoids and polyketides	Flavonoids	Flavans
Saussurea lactone		C15H22O2	234.162				23527-07-3		HMDB0034742	Organic compounds	Lipids and lipid-like molecules	Prenol lipids	Diterpenoids
3-Ethenyl-4-hydroxy-2,5-dimethylhex-5-en-2-yl acetate		C12H20O3	212.141				79507-90-7		HMDB0041572	Organic compounds	Organic acids and derivatives	Carboxylic acids and derivatives	Carboxylic acid derivatives
beta-D-Glucosamine	beta-D-Glucosamine	C6H13NO5	179.079	J419.923E	28393	10546	14257-69-3	C08349	HMDB0030091	Organic compounds	Organooxygen compounds	Carbohydrates and carbohydrate conjugates	Aminosaccharides	https://www.genome.jp/dbget-bin/www_bget?cpd:C08349
2,6-Dimethylphenol		C8H10O	122.073				576-26-1		HMDB0032150	Organic compounds	Benzenoids	Benzene and substituted derivatives	Phenols and derivatives
Gartanin	Gartanin	C23H24O6	396.157	J167.474I	5279	12249	33390-42-0	C10063	HMDB0030700	Organic compounds	Organoheterocyclic compounds	Benzopyrans	1-benzopyrans	https://www.genome.jp/dbget-bin/www_bget?cpd:C10063
PS(22:0/22:0)		C50H98NO10P	903.693						HMDB0112727	Organic compounds	Lipids and lipid-like molecules	Glycerophospholipids	Glycerophosphoserines
DG(14:0/22:5(4Z,7Z,10Z,13Z,16Z)/0:0)		C39H66O5	614.491		88789				HMDB0007032	Organic compounds	Lipids and lipid-like molecules	Glycerolipids	Diradylglycerols
Glaucarubol 15-O-beta-D-glucopyranoside		C26H38O13	558.231				89202-77-7		HMDB0035909	Organic compounds	Lipids and lipid-like molecules	Prenol lipids	Terpene lactones
3'-Prenylapigenin 7-[rhamnosyl-(1->6)-glucoside]
Alliumoside A		C22H22O12	478.111				58902-89-9		HMDB0036120	Organic compounds	Phenylpropanoids and polyketides	Flavonoids	Flavonoid glycosides
Dulxanthone G		C22H22O8	414.131				263249-33-8		HMDB0034935	Organic compounds	Organoheterocyclic compounds	Benzopyrans	1-benzopyrans
Prostaglandin G2	Prostaglandin G2	C20H32O6	368.22	J10.404C	27647	8240	51982-36-6	C05956	HMDB0003235	Organic compounds	Lipids and lipid-like molecules	Fatty Acyls	Eicosanoids	https://www.genome.jp/dbget-bin/www_bget?cpd:C05956	map00590 Arachidonic acid metabolism;map01100 Metabolic pathways;map04611 Platelet activation;map04726 Serotonergic synapse;map07034 Eicosanoids;
Acorenone		C15H24O	220.183				5956-05-08		HMDB0035704	Organic compounds	Organic oxygen compounds	Organooxygen compounds	Carbonyl compounds
N,N'-Diacetylchitobiosyldiphosphodolichol	N,N'-Diacetylchitobiosyldiphosphodolichol	C96H160N2O17P2	1675.12			7144		C04537	HMDB0012126	Organic compounds	Lipids and lipid-like molecules	Prenol lipids	Polyprenols	https://www.genome.jp/dbget-bin/www_bget?cpd:C04537
Tetrahydrodeoxycorticosterone	Allotetrahydrodeoxycorticosterone	C21H34O3	334.251	J188.433F	805752	586302	567-03-3	C13713	HMDB0000879	Organic compounds	Lipids and lipid-like molecules	Steroids and steroid derivatives	Hydroxysteroids	https://www.genome.jp/dbget-bin/www_bget?cpd:C13713	map00140 Steroid hormone biosynthesis;
Ptelatoside B		C20H28O10	428.168				90852-99-6		HMDB0034447	Organic compounds	Organic oxygen compounds	Organooxygen compounds	Carbohydrates and carbohydrate conjugates
Valyl-Hydroxyproline		C10H18N2O4	230.127						HMDB0029128	Organic compounds	Organic acids and derivatives	Carboxylic acids and derivatives	Amino acids, peptides, and analogues
Glycyl-Lysine		C8H17N3O3	203.127						HMDB0028846	Organic compounds	Organic acids and derivatives	Carboxylic acids and derivatives	Amino acids, peptides, and analogues
Dihydromarasmone		C15H20O5	280.131				122458-07-5		HMDB0036051	Organic compounds	Organoheterocyclic compounds	Furofurans
Cadabicilone		C15H22O3	250.157				14804-47-8		HMDB0037559	Organic compounds	Lipids and lipid-like molecules	Prenol lipids	Terpene lactones
4-Ethylphenol	4-Ethylphenol	C8H10O	122.073	J2.496A	49584	586253	123-07-9	C13637	HMDB0029306	Organic compounds	Benzenoids	Phenols	1-hydroxy-2-unsubstituted benzenoids	https://www.genome.jp/dbget-bin/www_bget?cpd:C13637	map00363 Bisphenol degradation;map01120 Microbial metabolism in diverse environments;
Monoethylhexyl phthalic acid	2-Ethylhexyl phthalate	C16H22O4	278.152	J28.572B	17243	6186	4376-20-9	C03343	HMDB0013248	Organic compounds	Benzenoids	Benzene and substituted derivatives	Benzoic acids and derivatives	https://www.genome.jp/dbget-bin/www_bget?cpd:C03343
6,10,14-Trimethyl-5,9,13-pentadecatrien-2-one		C18H30O	262.23				762-29-8		HMDB0034495	Organic compounds	Lipids and lipid-like molecules	Prenol lipids	Diterpenoids
DG(22:5(4Z,7Z,10Z,13Z,16Z)/14:1(9Z)/0:0)		C39H64O5	612.475						HMDB0007705	Organic compounds	Lipids and lipid-like molecules	Glycerolipids	Diradylglycerols
Quercetin 8-C-(2''-rhamnosylglucoside)		C27H30O16	610.153				182062-20-0		HMDB0029812	Organic compounds	Phenylpropanoids and polyketides	Flavonoids	Flavonoid glycosides
Terretonin		C26H32O9	488.205				71911-90-5		HMDB0035860	Organic compounds	Lipids and lipid-like molecules	Steroids and steroid derivatives	Steroid lactones
Phytofluene	all-trans-Phytofluene	C40H62	542.485	J6.385A	35165	7780	27664-65-9	C05414	HMDB0002871	Organic compounds	Lipids and lipid-like molecules	Prenol lipids	Tetraterpenoids	https://www.genome.jp/dbget-bin/www_bget?cpd:C05414	map00906 Carotenoid biosynthesis;map01100 Metabolic pathways;map01110 Biosynthesis of secondary metabolites;
Artonol D		C30H26O7	498.168				186824-60-2		HMDB0030495	Organic compounds	Organoheterocyclic compounds	Benzopyrans	1-benzopyrans
(+/-)-1-Acetoxy-1-ethoxyethane		C6H12O3	132.079				1608-72-6		HMDB0032158	Organic compounds	Organic acids and derivatives	Carboxylic acids and derivatives	Carboxylic acid derivatives
Neocuscutoside C		C32H38O17	694.211						HMDB0041599	Organic compounds	Lignans, neolignans and related compounds	Lignan glycosides
(4R,5S,7R,11S)-11,12-Dihydroxy-1(10)-spirovetiven-2-one 11-glucoside		C21H34O8	414.225						HMDB0033150	Organic compounds	Lipids and lipid-like molecules	Prenol lipids	Terpene glycosides
Diosmetin 8-C-(2''-rhamnosylglucoside)		C28H32O15	608.174				98891-92-0		HMDB0037448	Organic compounds	Phenylpropanoids and polyketides	Flavonoids	Flavonoid glycosides
Isomargaritene		C28H32O14	592.179				64271-11-0		HMDB0037415	Organic compounds	Phenylpropanoids and polyketides	Flavonoids	Flavonoid glycosides
4-Oxo-2-nonenal		C9H14O2	154.099		58972				HMDB0060285	Organic compounds	Organic oxygen compounds	Organooxygen compounds	Carbonyl compounds
Dihydroisoalantolactone		C15H22O2	234.162						HMDB0035935	Organic compounds	Lipids and lipid-like molecules	Prenol lipids	Terpene lactones
Isohumbertiol		C15H22O	218.167						HMDB0040686	Organic compounds	Lipids and lipid-like molecules	Prenol lipids	Sesquiterpenoids
(R)-1-O-b-D-glucopyranosyl-1,3-octanediol		C14H28O7	308.184				120727-21-1		HMDB0029362	Organic compounds	Lipids and lipid-like molecules	Fatty Acyls	Fatty acyl glycosides
1-O-Feruloylglucose		C16H20O9	356.111				7196-71-6		HMDB0036938	Organic compounds	Phenylpropanoids and polyketides	Cinnamic acids and derivatives	Hydroxycinnamic acids and derivatives
(1S,2S,4R)-1,8-Epoxy-p-menthan-2-ol glucoside		C16H28O7	332.184				155836-26-3		HMDB0033110	Organic compounds	Organic oxygen compounds	Organooxygen compounds	Carbohydrates and carbohydrate conjugates
PC(18:2(9Z,12Z)/18:0)		C44H84NO8P	785.593		86112				HMDB0008135	Organic compounds	Lipids and lipid-like molecules	Glycerophospholipids	Glycerophosphocholines
Prolylhydroxyproline		C10H16N2O4	228.111		74767		18684-24-7		HMDB0006695	Organic compounds	Organic acids and derivatives	Carboxylic acids and derivatives	Amino acids, peptides, and analogues
2,8-Dihydroxyquinoline-beta-D-glucuronide		C15H15NO8	337.08						HMDB0011658	Organic compounds	Organic oxygen compounds	Organooxygen compounds	Carbohydrates and carbohydrate conjugates
Dihydrodaidzein		C15H12O4	256.074		75842		17238-05-0		HMDB0005760	Organic compounds	Phenylpropanoids and polyketides	Isoflavonoids	Isoflavans
L-2-Amino-3-oxobutanoic acid	L-2-Amino-3-oxobutanoic acid	C4H7NO3	117.043	J2.359.951A	40673	6318		C03508	HMDB0006454	Organic compounds	Organic acids and derivatives	Carboxylic acids and derivatives	Amino acids, peptides, and analogues	https://www.genome.jp/dbget-bin/www_bget?cpd:C03508	map00260 Glycine, serine and threonine metabolism;map01100 Metabolic pathways;
(E)-1-Propenyl 1-(propylthio)propyl disulfide		C9H18S3	222.057				137363-95-2		HMDB0033072	Organic compounds	Organosulfur compounds	Organic disulfides
(Z)-4-(1-Propenyl)phenol		C9H10O	134.073				85960-81-2		HMDB0030839	Organic compounds	Benzenoids	Benzene and substituted derivatives	Styrenes
MG(0:0/18:4(6Z,9Z,12Z,15Z)/0:0)		C21H34O4	350.246						HMDB0011541	Organic compounds	Lipids and lipid-like molecules	Fatty Acyls	Lineolic acids and derivatives
Alpha-Trisaccharide		C20H37NO14	515.221				49777-13-1		HMDB0006595	Organic compounds	Organic oxygen compounds	Organooxygen compounds	Carbohydrates and carbohydrate conjugates
Orientin 2''-rhamnoside		C27H30O15	594.158				81398-30-3		HMDB0037446	Organic compounds	Phenylpropanoids and polyketides	Flavonoids	Flavonoid glycosides
DG(18:2(9Z,12Z)/18:2(9Z,12Z)/0:0)	Diacylglycerol	C39H68O5	616.507		77127	3465		C00165	HMDB0007248	Organic compounds	Lipids and lipid-like molecules	Fatty Acyls	Lineolic acids and derivatives	https://www.genome.jp/dbget-bin/www_bget?cpd:C00165	map01521 EGFR tyrosine kinase inhibitor resistance;map04010 MAPK signaling pathway;map04012 ErbB signaling pathway;map04014 Ras signaling pathway;map04015 Rap1 signaling pathway;map04020 Calcium signaling pathway;map04024 cAMP signaling pathway;map04062 Chemokine signaling pathway;map04064 NF-kappa B signaling pathway;map04066 HIF-1 signaling pathway;map04071 Sphingolipid signaling pathway;map040…
4-Nerolidylcatechol		C21H30O2	314.225				74683-11-7		HMDB0031924	Organic compounds	Lipids and lipid-like molecules	Prenol lipids	Sesquiterpenoids
(8alpha,10beta,11beta)-3-Hydroxy-4,15-dinor-1(5)-xanthen-12,8-olide		C13H20O3	224.141				342372-61-6		HMDB0037244	Organic compounds	Organoheterocyclic compounds	Lactones	Gamma butyrolactones
Lacinilene C		C15H18O3	246.126				41653-72-9		HMDB0036455	Organic compounds	Lipids and lipid-like molecules	Prenol lipids	Sesquiterpenoids
DG(20:5(5Z,8Z,11Z,14Z,17Z)/16:1(9Z)/0:0)		C39H64O5	612.475						HMDB0007563	Organic compounds	Lipids and lipid-like molecules	Glycerolipids	Diradylglycerols
2,3-Dihydro-5-(3-hydroxypropanoyl)-1H-pyrrolizine		C10H13NO2	179.095				97073-09-1		HMDB0040021	Organic compounds	Organoheterocyclic compounds	Pyrrolizines
Aromadendrin 3,7-diglucoside		C27H32O16	612.169				80212-10-8		HMDB0040559	Organic compounds	Phenylpropanoids and polyketides	Flavonoids	Flavonoid glycosides
Cymorcin diglucoside		C22H34O12	490.205						HMDB0039386	Organic compounds	Organic oxygen compounds	Organooxygen compounds	Carbohydrates and carbohydrate conjugates
Austalide C		C30H38O11	574.241				81543-03-5		HMDB0034075	Organic compounds	Organoheterocyclic compounds	Benzopyrans	1-benzopyrans
(1S,4R)-10-Hydroxyfenchone glucoside		C16H26O7	330.168				217960-75-3		HMDB0033226	Organic compounds	Lipids and lipid-like molecules	Prenol lipids	Terpene glycosides
Dihydrobiopterin	Dihydrobiopterin	C9H13N5O3	239.102	J959.455H		3566	79647-29-3	C00268	HMDB0002215	Organic compounds	Organoheterocyclic compounds	Pteridines and derivatives	Pterins and derivatives	https://www.genome.jp/dbget-bin/www_bget?cpd:C00268	map00790 Folate biosynthesis;map01100 Metabolic pathways;
PE(P-18:1(11Z)/18:4(6Z,9Z,12Z,15Z))		C41H72NO7P	721.505						HMDB0011412	Organic compounds	Lipids and lipid-like molecules	Glycerophospholipids	Glycerophosphoethanolamines
Clausine L		C15H13NO3	255.09				14501-65-6		HMDB0030215	Organic compounds	Organoheterocyclic compounds	Indoles and derivatives	Carbazoles
Tetraacetylethylenediamine		C10H16N2O4	228.111				10543-57-4		HMDB0040573	Organic compounds	Organic acids and derivatives	Carboxylic acids and derivatives	Carboxylic acid derivatives
Paraxanthine	1,7-Dimethylxanthine	C7H8N4O2	180.065	J2.991B	25858	586336	611-59-6	C13747	HMDB0001860	Organic compounds	Organoheterocyclic compounds	Imidazopyrimidines	Purines and purine derivatives	https://www.genome.jp/dbget-bin/www_bget?cpd:C13747	map00232 Caffeine metabolism;map01060 Biosynthesis of plant secondary metabolites;map01100 Metabolic pathways;map01110 Biosynthesis of secondary metabolites;map01120 Microbial metabolism in diverse environments;
6-(2-Carboxyethyl)-7-hydroxy-2,2-dimethyl-4-chromanone glucoside		C20H26O10	426.153						HMDB0034032	Organic compounds	Organic oxygen compounds	Organooxygen compounds	Carbohydrates and carbohydrate conjugates
2',7-Dihydroxy-4'-methoxy-8-prenylflavan 2',7-diglucoside		C33H44O14	664.273						HMDB0036400	Organic compounds	Phenylpropanoids and polyketides	Flavonoids	Flavonoid glycosides
LysoPE(18:2(9Z,12Z)/0:0)		C23H44NO7P	477.286		83058		85046-18-0		HMDB0011507	Organic compounds	Lipids and lipid-like molecules	Glycerophospholipids	Glycerophosphoethanolamines
Somniferine		C36H36N2O7	608.252				117611-63-9		HMDB0038585	Organic compounds	Alkaloids and derivatives	Morphinans
2-(2-Hydroxy-4-methylphenyl)-3-pentanone		C12H16O2	192.115				86843-15-4		HMDB0038180	Organic compounds	Lipids and lipid-like molecules	Prenol lipids	Monoterpenoids
Hispolone		C12H12O4	220.074				173933-40-9		HMDB0041442	Organic compounds	Benzenoids	Phenols	Benzenediols
2,5-Dimethylphenol		C8H10O	122.073		421375		95-87-4		HMDB0030540	Organic compounds	Benzenoids	Benzene and substituted derivatives	Phenols and derivatives
PC(22:4(7Z,10Z,13Z,16Z)/14:0)		C44H80NO8P	781.562		88864				HMDB0008623
Linoleamide		C18H33NO	279.256		82984		3072-13-7		HMDB0062656	Organic compounds	Lipids and lipid-like molecules	Fatty Acyls	Fatty amides
Adlupone		C31H46O4	482.34				16595-43-0		HMDB0032111	Organic compounds	Organic oxygen compounds	Organooxygen compounds	Carbonyl compounds
Prostaglandin A1	(13E)-(15S)-15-Hydroxy-9-oxoprosta-10,13-dienoate	C20H32O4	336.23	J15.628K	15545	7266	14152-28-4	C04685	HMDB0002656	Organic compounds	Lipids and lipid-like molecules	Fatty Acyls	Eicosanoids	https://www.genome.jp/dbget-bin/www_bget?cpd:C04685
PC(20:1(11Z)/14:0)		C42H82NO8P	759.578		89399				HMDB0008295	Organic compounds	Lipids and lipid-like molecules	Glycerophospholipids	Glycerophosphocholines
Mangostanol		C24H26O7	426.168		790705		184587-72-2		HMDB0029868	Organic compounds	Organoheterocyclic compounds	Benzopyrans	1-benzopyrans
1-Isothiocyanato-8-(methylthio)octane		C10H19NS2	217.096				4430-41-5		HMDB0038447	Organic compounds	Organosulfur compounds	Isothiocyanates
Coumaperine		C16H19NO2	257.142				76733-91-0		HMDB0039125	Organic compounds	Organoheterocyclic compounds	Piperidines	N-acylpiperidines
Scoparone	Scoparone	C11H10O4	206.058	J5.319H	284936	11502	120-08-1	C09311	HMDB0030818	Organic compounds	Phenylpropanoids and polyketides	Coumarins and derivatives		https://www.genome.jp/dbget-bin/www_bget?cpd:C09311
5-Heneicosyl-1,3-benzenediol		C27H48O2	404.365		1258594		70110-59-7		HMDB0031035	Organic compounds	Benzenoids	Phenols	Benzenediols
2-Propyl-2,4-pentadienoic acid	2-Propyl-2,4-pentadienoic acid	C8H12O2	140.084	J391.097K	80642	51090980		C16656	HMDB0060682	Organic compounds	Lipids and lipid-like molecules	Fatty Acyls	Fatty acids and conjugates	https://www.genome.jp/dbget-bin/www_bget?cpd:C16656	map00982 Drug metabolism - cytochrome P450;
Glucosylisomaltol		C12H16O8	288.085				85559-61-1		HMDB0038341	Organic compounds	Organic oxygen compounds	Organooxygen compounds	Carbohydrates and carbohydrate conjugates
Erythrinasinate A		C38H66O4	586.496				102607-46-5		HMDB0038713
8,13-Abietadien-18-al		C20H30O	286.23				13508-03-7		HMDB0038709	Organic compounds	Lipids and lipid-like molecules	Prenol lipids	Diterpenoids
Benzyl 2,6-dihydroxybenzoate 2-glucoside		C20H22O9	406.126						HMDB0038330	Organic compounds	Organic oxygen compounds	Organooxygen compounds	Carbohydrates and carbohydrate conjugates
Starch acetate		C12H18O9	306.095						HMDB0029891	Organic compounds	Organic acids and derivatives	Carboxylic acids and derivatives	Tricarboxylic acids and derivatives
2,4,7-Decatrienoic acid		C10H14O2	166.099				78417-28-4		HMDB0035235	Organic compounds	Lipids and lipid-like molecules	Fatty Acyls	Fatty acids and conjugates
LysoPE(0:0/20:4(5Z,8Z,11Z,14Z))		C25H44NO7P	501.286		72741				HMDB0011487	Organic compounds	Lipids and lipid-like molecules	Glycerophospholipids	Glycerophosphoethanolamines
PC(20:2(11Z,14Z)/14:0)		C42H80NO8P	757.562		89095				HMDB0008328	Organic compounds	Lipids and lipid-like molecules	Glycerophospholipids	Glycerophosphocholines
Butyl -3-hydroxybutyrate glucoside
5,7-Dihydroxy-4'-methoxy-8-methylisoflavanone		C17H16O5	300.1				163021-16-7		HMDB0041322	Organic compounds	Phenylpropanoids and polyketides	Isoflavonoids	O-methylated isoflavonoids
(3beta,5alpha,6beta,24R)-Stigmastane-3,5,6-triol		C29H52O3	448.392				20835-91-0		HMDB0030014	Organic compounds	Lipids and lipid-like molecules	Steroids and steroid derivatives	Stigmastanes and derivatives
Hypusine		C10H23N3O3	233.174				34994-11-1		HMDB0011140	Organic compounds	Organic acids and derivatives	Carboxylic acids and derivatives	Amino acids, peptides, and analogues
Rotenone	Rotenone	C23H22O6	394.142	J108.000H	28201	9795	83-79-4	C07593	HMDB0034436	Organic compounds	Phenylpropanoids and polyketides	Isoflavonoids	Isoflavans	https://www.genome.jp/dbget-bin/www_bget?cpd:C07593	map00943 Isoflavonoid biosynthesis;map01061 Biosynthesis of phenylpropanoids;map01110 Biosynthesis of secondary metabolites;map05012 Parkinson disease;
N1-(2,4-Dimethoxybenzyl)-n2-(2-(pyridin-2-yl) ethyl)oxalamide		C18H21N3O4	343.153				745047-53-4		HMDB0032224	Organic compounds	Organic acids and derivatives	Carboxylic acids and derivatives	Amino acids, peptides, and analogues
Perilloside A		C16H26O6	314.173						HMDB0038706	Organic compounds	Lipids and lipid-like molecules	Prenol lipids	Terpene glycosides
Corchoionoside B		C19H28O9	400.173				189344-54-5		HMDB0030975	Organic compounds	Lipids and lipid-like molecules	Fatty Acyls	Fatty acyl glycosides
Deacetylnomilin		C26H32O8	472.21				3264-90-2		HMDB0035684	Organic compounds	Lipids and lipid-like molecules	Prenol lipids	Triterpenoids
Androsterone sulfate		C19H30O5S	370.181		83037		2479-86-9		HMDB0002759	Organic compounds	Lipids and lipid-like molecules	Steroids and steroid derivatives	Sulfated steroids
(3beta,22E,24R)-5,8-Epidioxy-23-methylergosta-6,22-dien-3-ol		C29H46O3	442.345				211486-11-2		HMDB0032668	Organic compounds	Lipids and lipid-like molecules	Steroids and steroid derivatives	Ergostane steroids
3-O-Acetylepisamarcandin		C26H34O6	442.236				61490-18-4		HMDB0031958	Organic compounds	Phenylpropanoids and polyketides	Coumarins and derivatives
Squamolone		C5H8N2O2	128.059		565546		40451-67-0		HMDB0029874	Organic compounds	Organoheterocyclic compounds	Pyrrolidines	Pyrrolidine carboxylic acids and derivatives
Physcion 8-gentiobioside	Physcion 8-gentiobioside	C28H32O15	608.174	J269.604E	27598	12568	84268-38-2	C10382	HMDB0036009	Organic compounds	Benzenoids	Anthracenes	Anthraquinones	https://www.genome.jp/dbget-bin/www_bget?cpd:C10382
Taraxacolide 1-O-b-D-glucopyranoside		C21H32O9	428.205				75911-12-5		HMDB0035610	Organic compounds	Lipids and lipid-like molecules	Prenol lipids	Terpene lactones
LysoPC(18:1(9Z))	1-Acyl-sn-glycero-3-phosphocholine	C26H52NO7P	521.348		28610	6900	3542-29-8	C04230	HMDB0002815	Organic compounds	Lipids and lipid-like molecules	Glycerophospholipids	Glycerophosphocholines	https://www.genome.jp/dbget-bin/www_bget?cpd:C04230	map00564 Glycerophospholipid metabolism;map05231 Choline metabolism in cancer;
12-Hydroxy-8,10-octadecadienoic acid		C18H32O3	296.235				170171-31-0		HMDB0029998	Organic compounds	Lipids and lipid-like molecules	Fatty Acyls	Lineolic acids and derivatives
Noralfentanil		C16H24N2O2	276.184				61086-18-8		HMDB0061010	Organic compounds	Benzenoids	Benzene and substituted derivatives	Anilides
3-(4-Methylphenyl)oxiranecarboxylic acid		C10H10O3	178.063				81476-88-2		HMDB0030903	Organic compounds	Benzenoids	Benzene and substituted derivatives	Toluenes
Dieporeticenin		C37H64O4	572.48				160544-67-2		HMDB0029792	Organic compounds	Lipids and lipid-like molecules	Fatty Acyls	Fatty alcohols
Lysyl-Valine		C11H23N3O3	245.174						HMDB0028964	Organic compounds	Organic acids and derivatives	Carboxylic acids and derivatives	Amino acids, peptides, and analogues
N'-Hydroxyneosaxitoxin		C10H17N7O6	331.124				153856-78-1		HMDB0033665	Organic compounds	Phenylpropanoids and polyketides	Saxitoxins, gonyautoxins, and derivatives
PC(22:2(13Z,16Z)/14:1(9Z))		C44H82NO8P	783.578		88712				HMDB0008591	Organic compounds	Lipids and lipid-like molecules	Glycerophospholipids	Glycerophosphocholines
Cichoriin	Cichoriin	C15H16O9	340.079	J6.980I		11397	531-58-8	C09206	HMDB0030821	Organic compounds	Phenylpropanoids and polyketides	Coumarins and derivatives	Coumarin glycosides	https://www.genome.jp/dbget-bin/www_bget?cpd:C09206
2-Keto-6-acetamidocaproate	6-Acetamido-2-oxohexanoate	C8H13NO4	187.084	J2.368.593K	28376	7884		C05548	HMDB0012150	Organic compounds	Organic acids and derivatives	Keto acids and derivatives	Medium-chain keto acids and derivatives	https://www.genome.jp/dbget-bin/www_bget?cpd:C05548	map00310 Lysine degradation;map01100 Metabolic pathways;
ent-16beta-Methoxy-19-kauranoic acid		C21H34O3	334.251				38308-35-9		HMDB0036302	Organic compounds	Lipids and lipid-like molecules	Prenol lipids	Diterpenoids
LysoPC(14:0/0:0)		C22H46NO7P	467.301		64489		20559-16-4		HMDB0010379	Organic compounds	Lipids and lipid-like molecules	Glycerophospholipids	Glycerophosphocholines
PC(14:1(9Z)/14:0)		C36H70NO8P	675.484		89588				HMDB0007899	Organic compounds	Lipids and lipid-like molecules	Glycerophospholipids	Glycerophosphocholines
Olitorin		C35H52O14	696.336				13289-20-8		HMDB0034361	Organic compounds	Lipids and lipid-like molecules	Steroids and steroid derivatives	Steroid lactones
Methyl cyclohexanecarboxylate		C8H14O2	142.099				4630-82-4		HMDB0031343	Organic compounds	Organic acids and derivatives	Carboxylic acids and derivatives	Carboxylic acid derivatives
2-(5,8-Tetradecadienyl)cyclobutanone		C18H30O	262.23				152245-81-3		HMDB0037519	Organic compounds	Organooxygen compounds	Carbonyl compounds	Ketones
Tsugaric acid B		C33H52O5	528.381				201045-20-7		HMDB0031962	Organic compounds	Lipids and lipid-like molecules	Prenol lipids	Triterpenoids
2-O-p-Coumaroyltartronic acid		C12H10O7	266.043				95519-23-6		HMDB0032956	Organic compounds	Phenylpropanoids and polyketides	Cinnamic acids and derivatives	Hydroxycinnamic acids and derivatives
Debenzoylzucchini factor B		C37H53NO3	559.403				308811-93-0		HMDB0037102	Organic compounds	Lipids and lipid-like molecules	Prenol lipids	Triterpenoids
1-Hydroxyepiacorone		C15H24O3	252.173				185154-96-5		HMDB0030918	Organic compounds	Organooxygen compounds	Carbonyl compounds	Ketones
Cytochalasin Ppho		C30H41NO6	511.293				108050-27-7		HMDB0035368	Organic compounds	Alkaloids and derivatives	Cytochalasans
Oxolan-3-one		C4H6O2	86.0368				22929-52-8		HMDB0002523	Organic compounds	Organoheterocyclic compounds	Dihydrofurans	Furanones
Dimethyl 3-methoxy-4-oxo-5-(8,11,14-pentadecatrienyl)-2-hexenedioate		C24H36O6	420.251						HMDB0032099	Organic compounds	Organic acids and derivatives	Keto acids and derivatives	Beta-keto acids and derivatives
Succinyladenosine		C14H17N5O8	383.108		71169		4542-23-8		HMDB0000912	Organic compounds	Nucleosides, nucleotides, and analogues	Purine nucleosides
PC(18:4(6Z,9Z,12Z,15Z)/18:2(9Z,12Z))		C44H76NO8P	777.531		89419				HMDB0008237
2,3-Secoporrigenin		C27H40O6	460.282				189014-46-8		HMDB0030909	Organic compounds	Organoheterocyclic compounds	Naphthofurans
DG(22:6(4Z,7Z,10Z,13Z,16Z,19Z)/14:1(9Z)/0:0)		C39H62O5	610.46						HMDB0007763	Organic compounds	Lipids and lipid-like molecules	Glycerolipids	Diradylglycerols
beta-D-Glucopyranosyl anthranilate		C13H17NO7	299.101						HMDB0041517	Organic compounds	Organic oxygen compounds	Organooxygen compounds	Carbohydrates and carbohydrate conjugates
Zapotin		C19H18O6	342.11		465962		14813-19-5		HMDB0029461	Organic compounds	Phenylpropanoids and polyketides	Flavonoids	O-methylated flavonoids
Montecristin		C37H66O4	574.496				185336-15-6		HMDB0029795	Organic compounds	Lipids and lipid-like molecules	Fatty Acyls	Fatty alcohols
Chlorogenoquinone		C16H16O9	352.079				24321-18-4		HMDB0029383	Organic compounds	Organic oxygen compounds	Organooxygen compounds	Alcohols and polyols
alpha,alpha-Dimethylanisalacetone		C13H16O2	204.115				67962-14-5		HMDB0030904	Organic compounds	Phenylpropanoids and polyketides	Cinnamic acids and derivatives
(2R*,3R*)-1,2,3-Butanetriol		C4H10O3	106.063						HMDB0034778	Organic compounds	Organic oxygen compounds	Organooxygen compounds	Alcohols and polyols
Dihydrogenistin		C21H22O10	434.121						HMDB0039935	Organic compounds	Phenylpropanoids and polyketides	Isoflavonoids	Isoflavonoid O-glycosides
PC(P-16:0/20:1(11Z))		C44H86NO7P	771.614		89975				HMDB0011216
Myricanol 5-glucoside		C27H36O10	520.231				90052-02-1		HMDB0036525	Organic compounds	Phenylpropanoids and polyketides	Diarylheptanoids	Cyclic diarylheptanoids
Prostaglandin H2 2-glyceryl Ester		C23H38O7	426.262		85166				HMDB0062663	Organic compounds	Lipids and lipid-like molecules	Fatty Acyls	Eicosanoids
Pulegone	Pulegone	C10H16O	152.12	J3.216F	35596	12079	89-82-7	C09893	HMDB0035604	Organic compounds	Lipids and lipid-like molecules	Prenol lipids	Monoterpenoids	https://www.genome.jp/dbget-bin/www_bget?cpd:C09893	map00902 Monoterpenoid biosynthesis;map01110 Biosynthesis of secondary metabolites;
LysoPC(18:2(9Z,12Z))		C26H50NO7P	519.332		28733				HMDB0010386	Organic compounds	Lipids and lipid-like molecules	Glycerophospholipids	Glycerophosphocholines
LysoPC(16:1(9Z)/0:0)	1-Acyl-sn-glycero-3-phosphocholine	C24H48NO7P	493.317		73851	6900	76790-27-7	C04230	HMDB0010383	Organic compounds	Lipids and lipid-like molecules	Glycerophospholipids	Glycerophosphocholines	https://www.genome.jp/dbget-bin/www_bget?cpd:C04230	map00564 Glycerophospholipid metabolism;map05231 Choline metabolism in cancer;
Vitexin 4'-O-alpha-L-Rhamnopyranoside		C27H30O14	578.164				32426-34-9		HMDB0039855	Organic compounds	Phenylpropanoids and polyketides	Flavonoids	Flavonoid glycosides
13-Tetradecene-1,3-diyne-6,7-diol		C14H20O2	220.146				122855-49-6		HMDB0039539	Organic compounds	Lipids and lipid-like molecules	Fatty Acyls	Fatty alcohols
Ethyl menthane carboxamide		C13H25NO	211.194				39711-79-0		HMDB0037834	Organic compounds	Lipids and lipid-like molecules	Prenol lipids	Monoterpenoids
Dihydro-6-isopropyl-2,4-dimethyl-4H-1,3,5-dithiazine		C8H17NS2	191.08				104691-41-0		HMDB0040332	Organic compounds	Organoheterocyclic compounds	Azacyclic compounds	Dithiazinanes
Citrusin C		C16H22O7	326.137				18604-50-7		HMDB0038708	Organic compounds	Organic oxygen compounds	Organooxygen compounds	Carbohydrates and carbohydrate conjugates
(Z)-3-(1-Formyl-1-propenyl)pentanedioic acid		C9H12O5	200.068						HMDB0033091	Organic compounds	Lipids and lipid-like molecules	Fatty Acyls	Fatty acids and conjugates
2-Methyl-4-oxopentanedioic acid		C6H8O5	160.037				55601-64-4		HMDB0039447	Organic compounds	Organic acids and derivatives	Keto acids and derivatives	Gamma-keto acids and derivatives
PC(P-18:1(9Z)/16:0)		C42H82NO7P	743.583		89505				HMDB0011305
PC(15:0/15:0)		C38H76NO8P	705.531		86088				HMDB0007934	Organic compounds	Lipids and lipid-like molecules	Glycerophospholipids	Glycerophosphocholines
Pterosin E		C14H16O3	232.11				52528-78-6		HMDB0036605	Organic compounds	Benzenoids	Indanes	Indanones
beta-Doradecin		C40H52O3	580.392				31460-54-5		HMDB0039143	Organic compounds	Lipids and lipid-like molecules	Prenol lipids	Tetraterpenoids
Hydroxyprolyl-Valine		C10H18N2O4	230.127						HMDB0028876	Organic compounds	Organic acids and derivatives	Carboxylic acids and derivatives	Amino acids, peptides, and analogues
2,3,5,6,8,8a-Hexahydro-2,5,5,8a-tetramethyl-7H-1-benzopyran-7-one		C13H20O2	208.146				20194-67-6		HMDB0040233	Organic compounds	Organoheterocyclic compounds	Benzopyrans
Oenanthoside A		C16H20O8	340.116						HMDB0035441	Organic compounds	Organic oxygen compounds	Organooxygen compounds	Carbohydrates and carbohydrate conjugates
3-(5-Methyl-2-furanyl)butanal		C9H12O2	152.084				31704-80-0		HMDB0036169	Organic compounds	Organoheterocyclic compounds	Heteroaromatic compounds
Methylsyringin		C18H26O9	386.158				139742-20-4		HMDB0039570	Organic compounds	Organic oxygen compounds	Organooxygen compounds	Carbohydrates and carbohydrate conjugates
L-2-Hydroxyglutaric acid	(S)-2-Hydroxyglutarate	C5H8O5	148.037	J737.829G	32797	6073	13095-48-2	C03196	HMDB0000694	Organic compounds	Lipids and lipid-like molecules	Fatty Acyls	Fatty acids and conjugates	https://www.genome.jp/dbget-bin/www_bget?cpd:C03196	map00310 Lysine degradation;map01100 Metabolic pathways;map01120 Microbial metabolism in diverse environments;
Epoxyanethole		C10H12O2	164.084						HMDB0034615	Organic compounds	Benzenoids	Phenol ethers	Anisoles
Glaucarubolone 15-O-beta-D-glucopyranoside		C26H36O13	556.216				89202-76-6		HMDB0035036	Organic compounds	Lipids and lipid-like molecules	Prenol lipids	Terpene lactones
Lucidenic acid C		C27H40O7	476.277				95311-96-9		HMDB0037609	Organic compounds	Lipids and lipid-like molecules	Prenol lipids	Triterpenoids
5,7-dihydroxy-2-phenyl-6,8-bis[3,4,5-trihydroxy-6-(hydroxymethyl)oxan-2-yl]-4H-chromen-4-one		C27H30O14	578.164						HMDB0127064
Methyl (2E,6Z)-dodecadienoate		C13H22O2	210.162				28369-22-4		HMDB0031014	Organic compounds	Lipids and lipid-like molecules	Fatty Acyls	Fatty acid esters
3,4-Dihydro-2H-1-benzopyran-2-one	Dihydrocoumarin	C9H8O2	148.052	J36.832F	16151	5334	119-84-6	C02274	HMDB0036626	Organic compounds	Phenylpropanoids and polyketides	3,4-dihydrocoumarins		https://www.genome.jp/dbget-bin/www_bget?cpd:C02274	map00624 Polycyclic aromatic hydrocarbon degradation;map01120 Microbial metabolism in diverse environments;
DG(20:4(5Z,8Z,11Z,14Z)/14:1(9Z)/0:0)		C37H62O5	586.46						HMDB0007502	Organic compounds	Lipids and lipid-like molecules	Glycerolipids	Diradylglycerols
Piceatannol 4'-galloylglucoside		C27H26O13	558.137				116107-19-8		HMDB0040862	Organic compounds	Phenylpropanoids and polyketides	Stilbenes	Stilbene glycosides
cis-Coutaric acid		C13H12O8	296.053				67920-37-0		HMDB0034620	Organic compounds	Phenylpropanoids and polyketides	Cinnamic acids and derivatives	Hydroxycinnamic acids and derivatives
6-Methylcoumarin		C10H8O2	160.052		563586		92-48-8		HMDB0032394	Organic compounds	Phenylpropanoids and polyketides	Coumarins and derivatives
(3S,3'R,5R,6R)-7',8'-Didehydro-3,6-epoxy-5,6-dihydro-beta,beta-carotene-3',5-diol		C40H54O3	582.407				256505-52-9		HMDB0037794	Organic compounds	Lipids and lipid-like molecules	Prenol lipids	Triterpenoids
alpha-Tocopherolquinone		C29H50O3	446.376				7559-04-08		HMDB0034408	Organic compounds	Lipids and lipid-like molecules	Prenol lipids	Diterpenoids
beta-Costic acid		C15H22O2	234.162				3650-43-9		HMDB0035794	Organic compounds	Lipids and lipid-like molecules	Prenol lipids	Sesquiterpenoids
Physapubenolide		C30H40O8	528.272				100217-92-3		HMDB0033976	Organic compounds	Lipids and lipid-like molecules	Steroids and steroid derivatives	Steroid lactones
1-(3-Aminopropyl)-4-aminobutanal		C7H16N2O	144.126		51824				HMDB0012135	Organic compounds	Organic oxygen compounds	Organooxygen compounds	Carbonyl compounds
2-Methyl-5-vinylpyrazine		C7H8N2	120.069				13925-08-1		HMDB0037282	Organic compounds	Organoheterocyclic compounds	Diazines	Pyrazines
PC(14:1(9Z)/20:3(8Z,11Z,14Z))		C42H76NO8P	753.531		88916				HMDB0007915
5-Ethyl-2-hexyl-4-methyloxazole		C12H21NO	195.162				84028-19-3		HMDB0037899	Organic compounds	Organoheterocyclic compounds	Azoles	Oxazoles
Ganoderiol D		C30H48O5	488.35				114567-45-2		HMDB0037782	Organic compounds	Lipids and lipid-like molecules	Prenol lipids	Triterpenoids
(8R,8'R)-Secoisolariciresinol 9-glucoside		C26H36O11	524.226				63320-67-2		HMDB0037083	Organic compounds	Lignans, neolignans and related compounds	Lignan glycosides
Falcarindione		C17H20O2	256.146				65892-84-4		HMDB0033680	Organic compounds	Organic oxygen compounds	Organooxygen compounds	Carbonyl compounds
Nordihydrocapsaicin	Nordihydrocapsaicin	C17H27NO3	293.199			163311959	28789-35-7	C20216	HMDB0036328	Organic compounds	Benzenoids	Phenols	Methoxyphenols	https://www.genome.jp/dbget-bin/www_bget?cpd:C20216
Osmundalin		C12H18O8	290.1				54835-71-1		HMDB0031304	Organic compounds	Organooxygen compounds	Carbohydrates and carbohydrate conjugates	Glycosyl compounds
Gamma-Glutamyl-Se-methylselenocysteine	gamma-Glutamyl-Se-methylselenocysteine	C9H16N2O5Se	312.022	J948.875H		8002		C05695	HMDB0010716	Organic compounds	Organic acids and derivatives	Carboxylic acids and derivatives	Amino acids, peptides, and analogues	https://www.genome.jp/dbget-bin/www_bget?cpd:C05695	map00450 Selenocompound metabolism;
Dulxanthone A		C19H18O6	342.11						HMDB0031992	Organic compounds	Organoheterocyclic compounds	Benzopyrans	1-benzopyrans
Medicarpin 3-O-(6'-malonylglucoside)		C25H26O12	518.142				131653-24-2		HMDB0038776
(3beta,24xi)-Cycloart-25-ene-3,24,27-triol		C30H50O3	458.376						HMDB0036433	Organic compounds	Lipids and lipid-like molecules	Steroids and steroid derivatives	Cycloartanols and derivatives
MG(18:3(9Z,12Z,15Z)/0:0/0:0)		C21H36O4	352.261		75575				HMDB0011570	Organic compounds	Lipids and lipid-like molecules	Fatty Acyls	Lineolic acids and derivatives
1,1'-(1,4-Dihydro-4-nonyl-3,5-pyridinediyl)bis[1-decanone]		C34H61NO2	515.47				158528-00-8		HMDB0035517	Organic compounds	Organoheterocyclic compounds	Pyridines and derivatives	Hydropyridines
Perilloside E		C17H22O9	370.126				149380-62-1		HMDB0041115	Organic compounds	Organic oxygen compounds	Organooxygen compounds	Carbohydrates and carbohydrate conjugates
17-Hydroxylinolenic acid	17-Hydroxylinolenic acid	C18H30O3	294.219	J1.365.747E	80463	47205654		C16346	HMDB0011108	Organic compounds	Lipids and lipid-like molecules	Fatty Acyls	Lineolic acids and derivatives	https://www.genome.jp/dbget-bin/www_bget?cpd:C16346	map00592 alpha-Linolenic acid metabolism;
Naphthoherniarin		C22H16O6	376.095				114032-22-3		HMDB0039025	Organic compounds	Benzenoids	Naphthalenes	Naphthoquinones
(2S,4S,6S)-2-[2-(4-Hydroxy-3-meyhoxyphenyl)ethyl]tetrahydro-6-(4,5-dihydroxy-3-methoxyphenyl)-2H-pyran-4-yl 4-acetate		C23H28O8	432.178				182227-92-5		HMDB0030503	Organic compounds	Phenylpropanoids and polyketides	Diarylheptanoids	Linear diarylheptanoids
(-)-erythro-Anethole glycol 1-glucoside		C16H24O8	344.147				217973-33-6		HMDB0033066	Organic compounds	Organic oxygen compounds	Organooxygen compounds	Carbohydrates and carbohydrate conjugates
2-Acetylfuran		C6H6O2	110.037		59983		1192-62-7		HMDB0033127	Organic compounds	Organic oxygen compounds	Organooxygen compounds	Carbonyl compounds
Hernandulcin		C15H24O2	236.178				95602-94-1		HMDB0037906	Organic compounds	Lipids and lipid-like molecules	Prenol lipids	Sesquiterpenoids
Dexamethasone	Dexamethasone	C22H29FO5	392.2	J1.356K	41879	17396633	1950-02-02	C15643	HMDB0015364	Organic compounds	Lipids and lipid-like molecules	Steroids and steroid derivatives	Hydroxysteroids	https://www.genome.jp/dbget-bin/www_bget?cpd:C15643
(3beta,5alpha,6beta,22E,24R)-23-Methylergosta-7,22-diene-3,5,6-triol		C29H48O3	444.36				243449-54-9		HMDB0033633	Organic compounds	Lipids and lipid-like molecules	Steroids and steroid derivatives	Ergostane steroids
PC(18:2(9Z,12Z)/18:4(6Z,9Z,12Z,15Z))		C44H76NO8P	777.531		89576				HMDB0008142
Sedanonic acid		C12H18O3	210.126				6697-07-0		HMDB0032871	Organic compounds	Organic acids and derivatives	Keto acids and derivatives	Gamma-keto acids and derivatives
Barringtogenol C	Barringtogenol C	C30H50O5	490.366	J82.279E		11123	13844-01-4	C08931	HMDB0034525	Organic compounds	Lipids and lipid-like molecules	Prenol lipids	Triterpenoids	https://www.genome.jp/dbget-bin/www_bget?cpd:C08931
gamma-Glutamyl-S-(1-propenyl)cysteine sulfoxide		C11H18N2O6S	306.089						HMDB0031870	Organic compounds	Organic acids and derivatives	Carboxylic acids and derivatives	Amino acids, peptides, and analogues
alpha-Zearalenol	alpha-Zearalenol	C18H24O5	320.162	J126.257B		17395748	36455-72-8	C14750	HMDB0041824	Organic compounds	Phenylpropanoids and polyketides	Macrolides and analogues		https://www.genome.jp/dbget-bin/www_bget?cpd:C14750
DG(14:1(9Z)/22:4(7Z,10Z,13Z,16Z)/0:0)		C39H66O5	614.491		88711				HMDB0007060	Organic compounds	Lipids and lipid-like molecules	Glycerolipids	Diradylglycerols
Dihydrothymine	5,6-Dihydrothymine	C5H8N2O2	128.059	J79.791J	27468	4161	696-04-8	C00906	HMDB0000079	Organic compounds	Organoheterocyclic compounds	Diazines	Pyrimidines and pyrimidine derivatives	https://www.genome.jp/dbget-bin/www_bget?cpd:C00906
Toxin FS2		C15H24O3	252.173						HMDB0037063	Organic compounds	Organic oxygen compounds	Organooxygen compounds	Alcohols and polyols
2-Methoxy-3-methylpyrazine		C6H8N2O	124.064						HMDB0031852	Organic compounds	Organoheterocyclic compounds	Diazines	Pyrazines
Hv-NCC-1		C35H42N4O10	678.29				135972-64-4		HMDB0039005	Organic compounds	Organoheterocyclic compounds	Tetrapyrroles and derivatives
2,6-Dimethyl-3-[(2-methyl-3-furanyl)thio]-4-heptanone		C14H22O2S	254.134				61295-51-0		HMDB0037154	Organic compounds	Organosulfur compounds	Thioethers	Aryl thioethers
Cinnamyl anthranilate		C16H15NO2	253.11				87-29-6		HMDB0041319	Organic compounds	Benzenoids	Benzene and substituted derivatives	Benzoic acids and derivatives
Physalin K		C28H30O12	558.174				76045-35-7		HMDB0034347	Organic compounds	Lipids and lipid-like molecules	Steroids and steroid derivatives	Physalins and derivatives
2-Carboxy-4-dodecanolide		C13H22O4	242.152						HMDB0030987	Organic compounds	Organoheterocyclic compounds	Lactones	Gamma butyrolactones
PS(18:0/14:0)		C38H74NO10P	735.505						HMDB0012374	Organic compounds	Lipids and lipid-like molecules	Glycerophospholipids	Glycerophosphoserines
Solanocardinol		C27H45NO3	431.34				138665-46-0		HMDB0038836
2,2,4,4,-Tetramethyl-6-(1-oxopropyl)-1,3,5-cyclohexanetrione		C13H18O4	238.121						HMDB0033191	Organic compounds	Lipids and lipid-like molecules	Prenol lipids	Monoterpenoids
Spinosin A		C39H42O19	814.232				77690-91-6		HMDB0037465	Organic compounds	Phenylpropanoids and polyketides	Flavonoids	Flavonoid glycosides
PS(20:0/15:0)		C41H80NO10P	777.552						HMDB0112513	Organic compounds	Lipids and lipid-like molecules	Glycerophospholipids	Glycerophosphoserines
Scoparin 2''-xyloside		C27H30O15	594.158				124934-30-1		HMDB0038814
LysoPC(20:3(5Z,8Z,11Z))	1-Acyl-sn-glycero-3-phosphocholine	C28H52NO7P	545.348		74343	6900	1199257-41-4	C04230	HMDB0010393	Organic compounds	Lipids and lipid-like molecules	Glycerophospholipids	Glycerophosphocholines	https://www.genome.jp/dbget-bin/www_bget?cpd:C04230	map00564 Glycerophospholipid metabolism;map05231 Choline metabolism in cancer;
DHAP(10:0)		C13H25O7P	324.134						HMDB0011675	Organic compounds	Organic oxygen compounds	Organooxygen compounds	Carbonyl compounds
PC(18:1(11Z)/18:0)	Phosphatidylcholine	C44H86NO8P	787.609		86111	3457		C00157	HMDB0008069	Organic compounds	Lipids and lipid-like molecules	Glycerophospholipids	Glycerophosphocholines	https://www.genome.jp/dbget-bin/www_bget?cpd:C00157	map00564 Glycerophospholipid metabolism;map00590 Arachidonic acid metabolism;map00591 Linoleic acid metabolism;map00592 alpha-Linolenic acid metabolism;map01100 Metabolic pathways;map01110 Biosynthesis of secondary metabolites;map04723 Retrograde endocannabinoid signaling;map05231 Choline metabolism in cancer;
LysoPC(16:0)	1-Acyl-sn-glycero-3-phosphocholine	C24H50NO7P	495.332		72998	6900		C04230	HMDB0010382	Organic compounds	Lipids and lipid-like molecules	Glycerophospholipids	Glycerophosphocholines	https://www.genome.jp/dbget-bin/www_bget?cpd:C04230	map00564 Glycerophospholipid metabolism;map05231 Choline metabolism in cancer;
20-Hydroxy-leukotriene E4	20-Hydroxyleukotriene E4	C23H37NO6S	455.234	J541.638H	28700	6369	111844-33-8	C03577	HMDB0012639	Organic compounds	Lipids and lipid-like molecules	Fatty Acyls	Eicosanoids	https://www.genome.jp/dbget-bin/www_bget?cpd:C03577	map00590 Arachidonic acid metabolism;
cis-5-Tetradecenoylcarnitine		C21H39NO4	369.288		73060		835598-21-5		HMDB0002014	Organic compounds	Lipids and lipid-like molecules	Fatty Acyls	Fatty acid esters
PC(16:1(9Z)/15:0)		C39H76NO8P	717.531						HMDB0008000	Organic compounds	Lipids and lipid-like molecules	Glycerophospholipids	Glycerophosphocholines
PC(24:1(15Z)/14:0)		C46H90NO8P	815.64						HMDB0008788	Organic compounds	Lipids and lipid-like molecules	Glycerophospholipids	Glycerophosphocholines
1-Isomangostin	1-Isomangostin	C24H26O6	410.173	J2.300.766E	636	12257	19275-44-6	C10071	HMDB0029981	Organic compounds	Organoheterocyclic compounds	Benzopyrans	1-benzopyrans	https://www.genome.jp/dbget-bin/www_bget?cpd:C10071
PC-M6		C27H35NO3	421.262				133613-76-0		HMDB0038568	Organic compounds	Organoheterocyclic compounds	Naphthopyrans
10alpha-4,5-Seco-11-eudesmene-4,5-dione		C15H24O2	236.178				210106-14-2		HMDB0032681	Organic compounds	Lipids and lipid-like molecules	Prenol lipids	Monoterpenoids
LysoPC(20:1(11Z))	1-Acyl-sn-glycero-3-phosphocholine	C28H56NO7P	549.379		88685	6900		C04230	HMDB0010391	Organic compounds	Lipids and lipid-like molecules	Glycerophospholipids	Glycerophosphocholines	https://www.genome.jp/dbget-bin/www_bget?cpd:C04230	map00564 Glycerophospholipid metabolism;map05231 Choline metabolism in cancer;
PC(18:2(9Z,12Z)/18:2(9Z,12Z))		C44H80NO8P	781.562		42027				HMDB0008138	Organic compounds	Lipids and lipid-like molecules	Glycerophospholipids	Glycerophosphocholines
Chrysophanol 8-gentiobioside		C27H30O14	578.164				54944-38-6		HMDB0039488	Organic compounds	Benzenoids	Anthracenes	Anthraquinones
PC(22:6(4Z,7Z,10Z,13Z,16Z,19Z)/22:4(7Z,10Z,13Z,16Z))	Phosphatidylcholine	C52H84NO8P	881.593			3457		C00157	HMDB0008745	Organic compounds	Lipids and lipid-like molecules	Glycerophospholipids	Glycerophosphocholines	https://www.genome.jp/dbget-bin/www_bget?cpd:C00157	map00564 Glycerophospholipid metabolism;map00590 Arachidonic acid metabolism;map00591 Linoleic acid metabolism;map00592 alpha-Linolenic acid metabolism;map01100 Metabolic pathways;map01110 Biosynthesis of secondary metabolites;map04723 Retrograde endocannabinoid signaling;map05231 Choline metabolism in cancer;
3-Methyldioxyindole	3-Methyldioxyindole	C9H9NO2	163.063	J562.257C	28254	8127	3040-34-4	C05834	HMDB0004186	Organic compounds	Organoheterocyclic compounds	Indoles and derivatives	Indolines	https://www.genome.jp/dbget-bin/www_bget?cpd:C05834	map00380 Tryptophan metabolism;
LysoPA(18:0e/0:0)		C21H45O6P	424.295						HMDB0011144	Organic compounds	Lipids and lipid-like molecules	Glycerophospholipids	Glycerophosphates
Castavinol		C26H30O13	550.169				183607-09-2		HMDB0029808	Organic compounds	Phenylpropanoids and polyketides	Flavonoids	Flavans
1-Isothiocyanato-7-(methylthio)heptane		C9H17NS2	203.08				4430-38-0		HMDB0038440	Organic compounds	Organosulfur compounds	Isothiocyanates
Multinoside A	Multinoside A	C27H30O16	610.153	J1.243.548G	81186	96023908	59262-54-3	C17563	HMDB0037935	Organic compounds	Phenylpropanoids and polyketides	Flavonoids	Flavonoid glycosides	https://www.genome.jp/dbget-bin/www_bget?cpd:C17563
zeta-Carotene epoxide		C40H60O	556.464				93861-35-9		HMDB0032126	Organic compounds	Lipids and lipid-like molecules	Prenol lipids	Sesquaterpenoids
N-Methylschinifoline		C16H17NO2	255.126				149998-43-6		HMDB0040381	Organic compounds	Organoheterocyclic compounds	Quinolines and derivatives	Quinolones and derivatives
Zizybeoside II	Zizybeoside II	C25H38O16	594.216	J2.119.936B		96023910	81417-79-0	C17565	HMDB0034955	Organic compounds	Organic oxygen compounds	Organooxygen compounds	Carbohydrates and carbohydrate conjugates	https://www.genome.jp/dbget-bin/www_bget?cpd:C17565
N-Methylcalystegine B2		C8H15NO4	189.1				184045-65-6		HMDB0036604	Organic compounds	Alkaloids and derivatives	Tropane alkaloids
DG(18:1(9Z)/18:3(6Z,9Z,12Z)/0:0)		C39H68O5	616.507		89225				HMDB0007220	Organic compounds	Lipids and lipid-like molecules	Fatty Acyls	Lineolic acids and derivatives
Hydroxy-alpha-sanshool		C16H25NO2	263.189				83883-10-7		HMDB0029567	Organic compounds	Lipids and lipid-like molecules	Fatty Acyls	Fatty amides
Thellungianin G		C15H20O4	264.136				97180-28-4		HMDB0035805	Organic compounds	Benzenoids	Phenol esters
PC(20:4(8Z,11Z,14Z,17Z)/15:0)		C43H78NO8P	767.547						HMDB0008461	Organic compounds	Lipids and lipid-like molecules	Glycerophospholipids	Glycerophosphocholines
3-Hydroxy-beta-ionone		C13H20O2	208.146						HMDB0036821	Organic compounds	Lipids and lipid-like molecules	Prenol lipids	Sesquiterpenoids
Tetraphyllin B		C12H17NO7	287.101				34323-07-4		HMDB0029914	Organic compounds	Organooxygen compounds	Carbohydrates and carbohydrate conjugates	Glycosyl compounds
2'',6''-Diacetylorientin		C25H24O13	532.122				131507-99-8		HMDB0038777
Sciadonic acid		C20H34O2	306.256				7019-85-4		HMDB0031058	Organic compounds	Lipids and lipid-like molecules	Fatty Acyls	Fatty acids and conjugates
PS(22:4(7Z,10Z,13Z,16Z)/20:1(11Z))		C48H84NO10P	865.583						HMDB0112801	Organic compounds	Lipids and lipid-like molecules	Glycerophospholipids	Glycerophosphoserines
Dictyoquinazol B		C18H20N2O4	328.142						HMDB0040441	Organic compounds	Organoheterocyclic compounds	Diazanaphthalenes	Benzodiazines
PC(22:5(7Z,10Z,13Z,16Z,19Z)/14:1(9Z))	Phosphatidylcholine	C44H76NO8P	777.531		88430	3457		C00157	HMDB0008690	Organic compounds	Lipids and lipid-like molecules	Glycerophospholipids	Glycerophosphocholines	https://www.genome.jp/dbget-bin/www_bget?cpd:C00157	map00564 Glycerophospholipid metabolism;map00590 Arachidonic acid metabolism;map00591 Linoleic acid metabolism;map00592 alpha-Linolenic acid metabolism;map01100 Metabolic pathways;map01110 Biosynthesis of secondary metabolites;map04723 Retrograde endocannabinoid signaling;map05231 Choline metabolism in cancer;
Sesamolinol		C20H20O7	372.121				100016-94-2		HMDB0033270	Organic compounds	Benzenoids	Benzene and substituted derivatives	Phenols and derivatives
LysoPA(18:1(9Z)/0:0)		C21H41O7P	436.259						HMDB0007855	Organic compounds	Lipids and lipid-like molecules	Glycerophospholipids	Glycerophosphates
N-Oleoylethanolamine		C20H39NO2	325.298		71466		111-58-0		HMDB0002088	Organic compounds	Organic nitrogen compounds	Organonitrogen compounds	Amines
Dihydroisorhamnetin		C16H14O7	318.074				55812-91-4		HMDB0037501	Organic compounds	Phenylpropanoids and polyketides	Flavonoids	O-methylated flavonoids
D-1-Piperideine-2-carboxylic acid	Delta1-Piperideine-2-carboxylate	C6H9NO2	127.063	J395.124C	30912	6784	2756-89-0	C04092	HMDB0001084	Organic compounds	Organoheterocyclic compounds	Pyridines and derivatives	Hydropyridines	https://www.genome.jp/dbget-bin/www_bget?cpd:C04092	map00310 Lysine degradation;map00960 Tropane, piperidine and pyridine alkaloid biosynthesis;map01100 Metabolic pathways;
apo-[3-methylcrotonoyl-CoA:carbon-dioxide ligase (ADP-forming)]		C7H15N3O2	173.116						HMDB0059607	Organic compounds	Organic acids and derivatives	Carboxylic acids and derivatives	Amino acids, peptides, and analogues
4alpha-Hydroxymethyl-4beta-methyl-5alpha-cholesta-8,24-dien-3beta-ol		C29H48O2	428.365						HMDB0012170	Organic compounds	Lipids and lipid-like molecules	Prenol lipids	Triterpenoids
LysoPE(20:3(11Z,14Z,17Z)/0:0)		C25H46NO7P	503.301						HMDB0011514	Organic compounds	Lipids and lipid-like molecules	Glycerophospholipids	Glycerophosphoethanolamines
N-Methylcalystegine C1		C8H15NO5	205.095				197449-07-3		HMDB0036394	Organic compounds	Alkaloids and derivatives	Tropane alkaloids
HMBOA-Glc		C15H19NO9	357.106				17622-26-3		HMDB0037263	Organic compounds	Organoheterocyclic compounds	Benzoxazines	Benzoxazinones
Dehydrophytosphingosine		C18H37NO3	315.277				3687-54-5		HMDB0038057	Organic compounds	Organic nitrogen compounds	Organonitrogen compounds	Amines
Mosinone A		C37H64O7	620.465				191800-47-2		HMDB0031228	Organic compounds	Lipids and lipid-like molecules	Fatty Acyls	Fatty alcohols
N-Methyl-1-deoxynojirimycin		C7H15NO4	177.1				69567-10-8		HMDB0035360	Organic compounds	Organoheterocyclic compounds	Piperidines
LysoPC(17:0)	1-Acyl-sn-glycero-3-phosphocholine	C25H52NO7P	509.348		74340	6900		C04230	HMDB0012108	Organic compounds	Lipids and lipid-like molecules	Glycerophospholipids	Glycerophosphocholines	https://www.genome.jp/dbget-bin/www_bget?cpd:C04230	map00564 Glycerophospholipid metabolism;map05231 Choline metabolism in cancer;
LysoPC(15:0)	1-Acyl-sn-glycero-3-phosphocholine	C23H48NO7P	481.317		580912	6900		C04230	HMDB0010381	Organic compounds	Lipids and lipid-like molecules	Glycerophospholipids	Glycerophosphocholines	https://www.genome.jp/dbget-bin/www_bget?cpd:C04230	map00564 Glycerophospholipid metabolism;map05231 Choline metabolism in cancer;
N'-Formylkynurenine		C11H12N2O4	236.08		18377		1022-31-7	C02406	HMDB0001200	Organic compounds	Organic oxygen compounds	Organooxygen compounds	Carbonyl compounds	https://www.genome.jp/dbget-bin/www_bget?cpd:C02406
Phosphocreatinine		C4H8N3O4P	193.025						HMDB0041624	Organic compounds	Organoheterocyclic compounds	Azolidines	Imidazolidines
2-Methylallyl butyrate		C8H14O2	142.099				7149-29-3		HMDB0036236	Organic compounds	Lipids and lipid-like molecules	Fatty Acyls	Fatty acid esters
Estriol	Estriol	C18H24O3	288.173	J4.099A	27974	7560	50-27-1	C05141	HMDB0000153	Organic compounds	Lipids and lipid-like molecules	Steroids and steroid derivatives	Estrane steroids	https://www.genome.jp/dbget-bin/www_bget?cpd:C05141	map00140 Steroid hormone biosynthesis;map01100 Metabolic pathways;map07226 Progesterone, androgen and estrogen receptor agonists/antagonists;
6'''-O-Sinapoylsaponarin		C38H40O19	800.216						HMDB0035005	Organic compounds	Phenylpropanoids and polyketides	Flavonoids	Flavonoid glycosides
N-Acetylhistamine	N-Acetylhistamine	C7H11N3O	153.09					C05135	HMDB13253	Organic compounds	Organic acids and derivatives	Carboxylic acids and derivatives	Carboxylic acid derivatives	http://www.genome.jp/dbget-bin/www_bget?cpd:C05135	map00340 Histidine metabolism;
8-Acetoxy-4'-methoxypinoresinol 4-glucoside		C29H36O13	592.216						HMDB0033278	Organic compounds	Lignans, neolignans and related compounds	Lignan glycosides
Alanyl-Isoleucine		C9H18N2O3	202.132						HMDB0028690	Organic compounds	Organic acids and derivatives	Carboxylic acids and derivatives	Amino acids, peptides, and analogues
Cyclocalopin C1		C15H20O6	296.126						HMDB0039812	Organic compounds	Organoheterocyclic compounds	Furopyrans
Zapoterin	Zapoterin	C26H30O8	470.194	J126.741H		10981	35796-71-5	C08788	HMDB0035984	Organic compounds	Lipids and lipid-like molecules	Prenol lipids	Triterpenoids	https://www.genome.jp/dbget-bin/www_bget?cpd:C08788
PI(20:4(5Z,8Z,11Z,14Z)/16:0)		C45H79O13P	858.526		89112			C00626	HMDB0009893	Organic compounds	Lipids and lipid-like molecules	Glycerophospholipids	Glycerophosphoinositols	https://www.genome.jp/dbget-bin/www_bget?cpd:C00626
PS(16:0/15:0)		C37H72NO10P	721.489						HMDB0112342	Organic compounds	Lipids and lipid-like molecules	Glycerophospholipids	Glycerophosphoserines
Ketoprofen glucuronide		C22H22O9	430.126				76690-94-3		HMDB0010334	Organic compounds	Benzenoids	Benzene and substituted derivatives	Benzophenones
7-Ketodeoxycholic acid		C24H38O5	406.272		16390		911-40-0		HMDB0000391	Organic compounds	Lipids and lipid-like molecules	Steroids and steroid derivatives	Bile acids, alcohols and derivatives
(-)-trans-Carveol glucoside		C16H26O6	314.173				113349-30-7		HMDB0029848	Organic compounds	Lipids and lipid-like molecules	Prenol lipids	Terpene glycosides
Heptacarboxylporphyrin III		C40H40N4O14	800.254						HMDB0001956	Organic compounds	Organoheterocyclic compounds	Tetrapyrroles and derivatives	Porphyrins
(2R)-6,8-Diglucopyranosyl-4',5,7-trihydroxyflavanone		C27H32O15	596.174				81446-26-6		HMDB0037407	Organic compounds	Phenylpropanoids and polyketides	Flavonoids	Flavonoid glycosides
Isoniazid alpha-ketoglutaric acid	Isoniazid alpha-ketoglutaric acid	C11H11N3O5	265.07	J2.804.110A		51090951		C16625	HMDB0060663	Organic compounds	Organoheterocyclic compounds	Pyridines and derivatives	Pyridinecarboxylic acids and derivatives	https://www.genome.jp/dbget-bin/www_bget?cpd:C16625	map00983 Drug metabolism - other enzymes;
Citrusinol		C20H16O6	352.095				112516-43-5		HMDB0037424	Organic compounds	Phenylpropanoids and polyketides	Flavonoids	Pyranoflavonoids
Crassostrea Secocarotenoid		C40H56O5	616.413				256505-51-8		HMDB0037789	Organic compounds	Lipids and lipid-like molecules	Prenol lipids	Triterpenoids
2-Isopropyl-3,5-dimethoxy-6-methylpyrazine		C10H16N2O2	196.121		255531		32021-42-4		HMDB0029741	Organic compounds	Organoheterocyclic compounds	Diazines	Pyrazines
7,8-Dihydroneopterin	7,8-Dihydroneopterin	C9H13N5O4	255.097	J976.376G	17001	7426	1218-98-0	C04874	HMDB0002275	Organic compounds	Organoheterocyclic compounds	Pteridines and derivatives	Pterins and derivatives	https://www.genome.jp/dbget-bin/www_bget?cpd:C04874	map00790 Folate biosynthesis;map01100 Metabolic pathways;
(4E)-1-(4-hydroxy-3-methoxyphenyl)dec-4-en-3-one		C17H24O3	276.173						HMDB0137236	Organic compounds	Benzenoids	Benzene and substituted derivatives	Phenols
PE(P-18:1(9Z)/20:4(5Z,8Z,11Z,14Z))		C43H76NO7P	749.536						HMDB0011451	Organic compounds	Lipids and lipid-like molecules	Glycerophospholipids	Glycerophosphoethanolamines
Levoglucosan		C6H10O5	162.053		30997		498-07-7		HMDB0000640	Organic compounds	Organoheterocyclic compounds	Oxepanes
2-Aminobenzoic acid	Anthranilate	C7H7NO2	137.048	J2.912B	30754	3408	118-92-3	C00108	HMDB0001123	Organic compounds	Benzenoids	Benzene and substituted derivatives	Benzoic acids and derivatives	https://www.genome.jp/dbget-bin/www_bget?cpd:C00108	map00380 Tryptophan metabolism;map00400 Phenylalanine, tyrosine and tryptophan biosynthesis;map00405 Phenazine biosynthesis;map00621 Dioxin degradation;map00627 Aminobenzoate degradation;map00998 Biosynthesis of various secondary metabolites - part 2;map01058 Acridone alkaloid biosynthesis;map01060 Biosynthesis of plant secondary metabolites;map01061 Biosynthesis of phenylpropanoids;map01063 Bios…
Nitrobenzene	Nitrobenzene	C6H5NO2	123.032	J3.989F	27798	9032	98-95-3	C06813	HMDB0041950	Organic compounds	Benzenoids	Benzene and substituted derivatives	Nitrobenzenes	https://www.genome.jp/dbget-bin/www_bget?cpd:C06813	map00627 Aminobenzoate degradation;map01120 Microbial metabolism in diverse environments;map01220 Degradation of aromatic compounds;
1,2-Dichloroethane	1,2-Dichloroethane	C2H4Cl2	97.969	J4.049E	27789	8973	107-06-2	C06752	HMDB0029571	Organic compounds	Organohalogen compounds	Organochlorides		https://www.genome.jp/dbget-bin/www_bget?cpd:C06752	map00625 Chloroalkane and chloroalkene degradation;map01100 Metabolic pathways;map01120 Microbial metabolism in diverse environments;map05204 Chemical carcinogenesis;
4',5,7-Trihydroxy-6-prenylflavanone
3,5,6-Trihydroxy-5-(hydroxymethyl)-2-methoxy-2-cyclohexen-1-one		C8H12O6	204.063				76663-30-4		HMDB0041031	Organic compounds	Organic oxygen compounds	Organooxygen compounds	Carbonyl compounds
PGD2 ethanolamide		C22H37NO5	395.267		85174		398138-28-8		HMDB0013629	Organic compounds	Lipids and lipid-like molecules	Fatty Acyls	Eicosanoids
Ethyl 4-phenylbutanoate		C12H16O2	192.115				10031-93-3		HMDB0031618	Organic compounds	Lipids and lipid-like molecules	Fatty Acyls	Fatty acid esters
L-2-Amino-5-hydroxypentanoic acid		C5H11NO3	133.074						HMDB0031658	Organic compounds	Organic acids and derivatives	Carboxylic acids and derivatives	Amino acids, peptides, and analogues
LysoPC(10:0)		C18H39NO7P	412.246				22248-63-1		HMDB0003752	Organic compounds	Lipids and lipid-like molecules	Glycerophospholipids	Glycerophosphocholines
alpha-Furyl methyl diketone		C7H6O3	138.032				1438-92-2		HMDB0032920	Organic compounds	Organooxygen compounds	Carbonyl compounds	Ketones
2-(1,2,3,4-Tetrahydroxybutyl)-6-(2,3,4-trihydroxybutyl)pyrazine		C12H20N2O7	304.127				36806-15-2		HMDB0034894	Organic compounds	Organoheterocyclic compounds	Diazines	Pyrazines
2-Deoxybrassinolide		C28H48O5	464.35				144071-55-6		HMDB0041135	Organic compounds	Lipids and lipid-like molecules	Steroids and steroid derivatives	Steroid lactones
4-Coumaroylputrescine		C13H18N2O2	234.137				34136-53-3		HMDB0033461	Organic compounds	Phenylpropanoids and polyketides	Cinnamic acids and derivatives	Hydroxycinnamic acids and derivatives
Solerol		C6H10O4	146.058		89760		27610-27-1		HMDB0002173	Organic compounds	Organoheterocyclic compounds	Lactones
2,2,6,6-Tetramethyl-4-piperidinone		C9H17NO	155.131		292773		826-36-8		HMDB0031179	Organic compounds	Organoheterocyclic compounds	Piperidines	Piperidinones
1-Oxo-1H-2-benzopyran-3-carboxaldehyde		C10H6O3	174.032				34328-51-3		HMDB0030577	Organic compounds	Phenylpropanoids and polyketides	Isocoumarins and derivatives
8-hydroxy-6,7-dimethoxy-2H-chromen-2-one		C11H10O5	222.053						HMDB0132247	Organic compounds	Phenylpropanoids and polyketides	Coumarins and derivatives	Hydroxycoumarins
Oudemansin A		C17H22O4	290.152				73341-71-6		HMDB0039949	Organic compounds	Benzenoids	Benzene and substituted derivatives	Styrenes
Gravacridonediol glucoside		C25H29NO10	503.179				59086-97-4		HMDB0029328	Organic compounds	Organoheterocyclic compounds	Quinolines and derivatives	Benzoquinolines
1,4,5-Naphthalenetriol		C10H8O3	176.047				481-40-3		HMDB0032883	Organic compounds	Benzenoids	Naphthalenes	Naphthols and derivatives
Cyclopassifloic acid B		C31H52O6	520.376				292167-35-2		HMDB0038388	Organic compounds	Lipids and lipid-like molecules	Steroids and steroid derivatives	Cycloartanols and derivatives
Dihydroxyacetone Phosphate Acyl Ester	Acylglycerone phosphate	C4H7O7P	197.993		15835	6207		C03372	HMDB0011750	Organic compounds	Organic oxygen compounds	Organooxygen compounds	Carbonyl compounds	https://www.genome.jp/dbget-bin/www_bget?cpd:C03372	map00564 Glycerophospholipid metabolism;map00565 Ether lipid metabolism;map01100 Metabolic pathways;
Propionylcarnitine	O-Propanoylcarnitine	C10H19NO4	217.131	J608.164I	28867	5923	17298-37-2	C03017	HMDB0000824	Organic compounds	Lipids and lipid-like molecules	Fatty Acyls	Fatty acid esters	https://www.genome.jp/dbget-bin/www_bget?cpd:C03017
Daphnoretin methyl ether		C20H14O7	366.074				3749-38-0		HMDB0039046	Organic compounds	Phenylpropanoids and polyketides	Coumarins and derivatives
Taurochenodeoxycholate-3-sulfate		C26H45NO9S2	579.254				67030-59-5		HMDB0002486	Organic compounds	Lipids and lipid-like molecules	Steroids and steroid derivatives	Bile acids, alcohols and derivatives
Dihydrozeatin-9-N-glucoside-O-glucoside		C22H35N5O11	545.233						HMDB0012212	Organic compounds	Lipids and lipid-like molecules	Fatty Acyls	Fatty acyl glycosides
Coumestrin		C21H18O10	430.09				92631-72-6		HMDB0033587	Organic compounds	Phenylpropanoids and polyketides	Isoflavonoids	Coumestans
2-Hexaprenyl-6-methoxy-1,4-benzoquinol		C37H56O3	548.423						HMDB0012148	Organic compounds	Lipids and lipid-like molecules	Prenol lipids	Polyprenylphenols
Pi-Methylimidazoleacetic acid		C6H8N2O2	140.059		70966		4200-48-0		HMDB0004988	Organic compounds	Organoheterocyclic compounds	Azoles	Imidazoles
2-O-(Z-p-Hydroxycinnamoyl)-(x)-glyceric acid		C12H12O6	252.063				154639-28-8		HMDB0041195	Organic compounds	Phenylpropanoids and polyketides	Cinnamic acids and derivatives	Hydroxycinnamic acids and derivatives
Isoleucyl-Serine		C9H18N2O4	218.127						HMDB0028916	Organic compounds	Organic acids and derivatives	Carboxylic acids and derivatives	Amino acids, peptides, and analogues
Norbutorphanol		C16H21NO2	259.157				3792-68-5		HMDB0041954	Organic compounds	Benzenoids	Phenanthrenes and derivatives
Melibiose	Epimelibiose	C12H22O11	342.116	J92.817H	4808	7767	585-99-9	C05400	HMDB0000048	Organic compounds	Organic oxygen compounds	Organooxygen compounds	Carbohydrates and carbohydrate conjugates	https://www.genome.jp/dbget-bin/www_bget?cpd:C05400	map00052 Galactose metabolism;
Vanillic acid	Vanillate	C8H8O4	168.042	J5.337F	30816	8897	121-34-6	C06672	HMDB0000484	Organic compounds	Benzenoids	Benzene and substituted derivatives	Benzoic acids and derivatives	https://www.genome.jp/dbget-bin/www_bget?cpd:C06672	map00627 Aminobenzoate degradation;map01120 Microbial metabolism in diverse environments;
Oryzarol		C26H42O3	402.313						HMDB0029458	Organic compounds	Benzenoids	Phenol esters
LysoPA(18:2(9Z,12Z)/0:0)		C21H39O7P	434.243						HMDB0007856	Organic compounds	Lipids and lipid-like molecules	Glycerophospholipids	Glycerophosphates
(9Z,7'Z,9'Z)-7,8-Dihydrolycopene	all-trans-Neurosporene	C40H58	538.454	J12.234C	16833	7795	10467-46-6	C05431	HMDB0039089	Organic compounds	Lipids and lipid-like molecules	Prenol lipids	Tetraterpenoids	https://www.genome.jp/dbget-bin/www_bget?cpd:C05431	map00906 Carotenoid biosynthesis;map01100 Metabolic pathways;map01110 Biosynthesis of secondary metabolites;
Spirolide D		C43H65NO7	707.476				170713-73-2		HMDB0030493	Organic compounds	Organoheterocyclic compounds	Azepines
Dihydroconiferin		C16H24O8	344.147				17609-06-2		HMDB0041509	Organic compounds	Organic oxygen compounds	Organooxygen compounds	Carbohydrates and carbohydrate conjugates
trans-Hexadec-2-enoyl carnitine		C23H43NO4	397.319		86031				HMDB0006317	Organic compounds	Lipids and lipid-like molecules	Fatty Acyls	Fatty acid esters
Clusin		C22H26O7	402.168		582747		86992-94-1		HMDB0029542	Organic compounds	Lignans, neolignans and related compounds	Furanoid lignans	Tetrahydrofuran lignans
Glucosamine 6-sulfate	N-Acetyl-D-glucosamine 6-sulfate	C6H13NO8S	259.036	J1.621.310A	743540	6818	91674-26-9	C04132	HMDB0000592	Organic compounds	Organic oxygen compounds	Organooxygen compounds	Carbohydrates and carbohydrate conjugates	https://www.genome.jp/dbget-bin/www_bget?cpd:C04132
PC(18:3(9Z,12Z,15Z)/14:0)		C40H74NO8P	727.515		89536				HMDB0008196
PS(16:0/22:0)		C44H86NO10P	819.599						HMDB0112349	Organic compounds	Lipids and lipid-like molecules	Glycerophospholipids	Glycerophosphoserines
Ganoderenic acid A		C30H42O7	514.293				100665-40-5		HMDB0035381	Organic compounds	Lipids and lipid-like molecules	Prenol lipids	Triterpenoids
8beta-Angeloyloxy-15-hydroxy-1alpha,10R-dimethoxy-3-oxo-11(13)-germacren-12,6alpha-olide		C22H32O8	424.21						HMDB0039013	Organic compounds	Lipids and lipid-like molecules	Prenol lipids	Terpene lactones
Adlumidiceine		C21H21NO7	399.132				51059-65-5		HMDB0040552	Organic compounds	Phenylpropanoids and polyketides	Stilbenes
2-Isopropyl-3-oxosuccinate	(2S)-2-Isopropyl-3-oxosuccinate	C7H10O5	174.053	J2.747.832H	1467	6905		C04236	HMDB0012149	Organic compounds	Organic acids and derivatives	Keto acids and derivatives	Short-chain keto acids and derivatives	https://www.genome.jp/dbget-bin/www_bget?cpd:C04236	map00290 Valine, leucine and isoleucine biosynthesis;map01100 Metabolic pathways;map01110 Biosynthesis of secondary metabolites;map01210 2-Oxocarboxylic acid metabolism;
Citbismine A		C35H32N2O10	640.206				161068-61-7		HMDB0041086	Organic compounds	Organoheterocyclic compounds	Quinolines and derivatives	Benzoquinolines
Simmondsin 2'-ferulate		C26H33NO12	551.2				179466-18-3		HMDB0035475	Organic compounds	Phenylpropanoids and polyketides	Cinnamic acids and derivatives	Hydroxycinnamic acids and derivatives
5-Hexyl-1,4-dioxan-2-one		C10H18O3	186.126						HMDB0039587	Organic compounds	Organoheterocyclic compounds	Dioxanes	1,4-dioxanes
Presqualene diphosphate	Presqualene diphosphate	C30H52O7P2	586.319	J816.761C	15442	6255	29849-75-0	C03428	HMDB0001278	Organic compounds	Lipids and lipid-like molecules	Prenol lipids	Triterpenoids	https://www.genome.jp/dbget-bin/www_bget?cpd:C03428	map00100 Steroid biosynthesis;map00906 Carotenoid biosynthesis;map00909 Sesquiterpenoid and triterpenoid biosynthesis;map01100 Metabolic pathways;map01110 Biosynthesis of secondary metabolites;
PG(16:1(9Z)/16:0)		C38H73O10P	720.494						HMDB0010585	Organic compounds	Lipids and lipid-like molecules	Glycerophospholipids	Glycerophosphoglycerols
6'-Apiosyllotaustralin		C16H27NO10	393.163				170033-25-7		HMDB0034207	Organic compounds	Organic oxygen compounds	Organooxygen compounds	Carbohydrates and carbohydrate conjugates
cis-Acetylacrylate	cis-Acetylacrylate	C5H6O3	114.032	J1.481.171K	28993	9302		C07091	HMDB0060461	Organic compounds	Organic acids and derivatives	Keto acids and derivatives	Short-chain keto acids and derivatives	https://www.genome.jp/dbget-bin/www_bget?cpd:C07091	map00361 Chlorocyclohexane and chlorobenzene degradation;map01120 Microbial metabolism in diverse environments;
beta-O-Methylynephrine		C10H15NO2	181.11				60094-92-0		HMDB0033868	Organic compounds	Benzenoids	Benzene and substituted derivatives	Benzylethers
Azaspiracid 2		C48H73NO12	855.513				265996-92-7		HMDB0038234	Organic compounds	Organoheterocyclic compounds	Azaspirodecane derivatives
Perilloside B		C16H24O7	328.152						HMDB0040465	Organic compounds	Lipids and lipid-like molecules	Prenol lipids	Terpene glycosides
Cucurbitacin B	Cucurbitacin B	C32H46O8	558.319	J8.359C		10987	6199-67-3	C08794	HMDB0034927	Organic compounds	Lipids and lipid-like molecules	Steroids and steroid derivatives	Cucurbitacins	https://www.genome.jp/dbget-bin/www_bget?cpd:C08794
2-Methyl-2-phenyl-undecane		C14H22	190.172		89191		27854-40-6		HMDB0013820	Organic compounds	Benzenoids	Benzene and substituted derivatives	Phenylpropanes
Isoleucyl-Leucine		C12H24N2O3	244.179						HMDB0028911	Organic compounds	Organic acids and derivatives	Carboxylic acids and derivatives	Amino acids, peptides, and analogues
PS(14:0/20:0)		C40H78NO10P	763.536						HMDB0112295	Organic compounds	Lipids and lipid-like molecules	Glycerophospholipids	Glycerophosphoserines
4-Demethylsimmondsin 2'-(E)-ferulate		C25H31NO12	537.185				162290-38-2		HMDB0034773	Organic compounds	Phenylpropanoids and polyketides	Cinnamic acids and derivatives	Hydroxycinnamic acids and derivatives
PE(16:1(9Z)/14:0)		C35H68NO8P	661.468						HMDB0008953	Organic compounds	Lipids and lipid-like molecules	Glycerophospholipids	Glycerophosphoethanolamines
Ethylene brassylate		C15H26O4	270.183				105-95-3		HMDB0040459	Organic compounds	Phenylpropanoids and polyketides	Macrolides and analogues
PA(15:0/22:4(7Z,10Z,13Z,16Z))		C40H71O8P	710.489						HMDB0114827	Organic compounds	Lipids and lipid-like molecules	Glycerophospholipids	Glycerophosphates
Calystegine C1		C7H13NO5	191.079				156705-04-3		HMDB0031346	Organic compounds	Alkaloids and derivatives	Tropane alkaloids
Eugenin	Eugenin	C11H10O4	206.058		67374	163311953	480-34-2	C20210	HMDB0036627	Organic compounds	Organoheterocyclic compounds	Benzopyrans	1-benzopyrans	https://www.genome.jp/dbget-bin/www_bget?cpd:C20210
L-Galactose	alpha-D-Galactose	C6H12O6	180.063	J292.885J	28061	4231	15572-79-9	C00984	HMDB0033704	Organic compounds	Organic oxygen compounds	Organooxygen compounds	Carbohydrates and carbohydrate conjugates	https://www.genome.jp/dbget-bin/www_bget?cpd:C00984	map00052 Galactose metabolism;map00520 Amino sugar and nucleotide sugar metabolism;map01100 Metabolic pathways;
3-Butyl-1(3H)-isobenzofuranone
Alanyl-Leucine		C9H18N2O3	202.132						HMDB0028691	Organic compounds	Organic acids and derivatives	Carboxylic acids and derivatives	Amino acids, peptides, and analogues
Cortexolone	11-Deoxycortisol	C21H30O4	346.214	J5.867J	28324	7847	152-58-9	C05488	HMDB0000015	Organic compounds	Lipids and lipid-like molecules	Steroids and steroid derivatives	Hydroxysteroids	https://www.genome.jp/dbget-bin/www_bget?cpd:C05488	map00140 Steroid hormone biosynthesis;map01100 Metabolic pathways;map04927 Cortisol synthesis and secretion;map04934 Cushing syndrome;
Penicilloic acid		C16H20N2O5S	352.109						HMDB0060617	Organic compounds	Organic acids and derivatives	Carboxylic acids and derivatives	Amino acids, peptides, and analogues
PS(18:0/20:2(11Z,14Z))		C44H82NO10P	815.568						HMDB0112376	Organic compounds	Lipids and lipid-like molecules	Glycerophospholipids	Glycerophosphoserines
LysoPE(0:0/22:0)		C27H56NO7P	537.379						HMDB0011490	Organic compounds	Lipids and lipid-like molecules	Glycerophospholipids	Glycerophosphoethanolamines
Acetoacetic acid	Acetoacetate	C4H6O3	102.032	J4.508J	15344	3464	541-50-4	C00164	HMDB0000060	Organic compounds	Organic acids and derivatives	Keto acids and derivatives	Short-chain keto acids and derivatives	https://www.genome.jp/dbget-bin/www_bget?cpd:C00164	map00072 Synthesis and degradation of ketone bodies;map00280 Valine, leucine and isoleucine degradation;map00310 Lysine degradation;map00350 Tyrosine metabolism;map00640 Propanoate metabolism;map00643 Styrene degradation;map00650 Butanoate metabolism;map01100 Metabolic pathways;map01120 Microbial metabolism in diverse environments;map02020 Two-component system;
Taurocholic acid 3-sulfate		C26H45NO10S2	595.248				67030-62-0		HMDB0002581	Organic compounds	Lipids and lipid-like molecules	Steroids and steroid derivatives	Bile acids, alcohols and derivatives
4-Methylumbelliferone	4-Methylumbelliferone	C10H8O3	176.047	J3.914D	17224	5979		C03081	HMDB0059622	Organic compounds	Phenylpropanoids and polyketides	Coumarins and derivatives	Hydroxycoumarins	https://www.genome.jp/dbget-bin/www_bget?cpd:C03081
N-Carboxyacetyl-D-phenylalanine		C12H13NO5	251.079						HMDB0039102	Organic compounds	Organic acids and derivatives	Carboxylic acids and derivatives	Amino acids, peptides, and analogues
Cyclocalamin		C27H34O9	502.22				74751-39-6		HMDB0035863	Organic compounds	Lipids and lipid-like molecules	Steroids and steroid derivatives	Steroid lactones
Liriodendrin		C34H46O18	742.268				573-44-4		HMDB0036410	Organic compounds	Lignans, neolignans and related compounds	Lignan glycosides
PE(22:2(13Z,16Z)/14:0)		C41H78NO8P	743.547						HMDB0009547	Organic compounds	Lipids and lipid-like molecules	Glycerophospholipids	Glycerophosphoethanolamines
6-Acetylmorphine	6-Acetylmorphine	C19H21NO4	327.147	J330.682H		13945	2784-73-8	C11781	HMDB0041812	Organic compounds	Alkaloids and derivatives	Morphinans		https://www.genome.jp/dbget-bin/www_bget?cpd:C11781
Ganoderiol C		C32H54O5	518.397				114567-44-1		HMDB0037781	Organic compounds	Lipids and lipid-like molecules	Prenol lipids	Triterpenoids
1-Palmitoylglycerophosphoinositol		C25H49O12P	572.296		73218				HMDB0061695	Organic compounds	Lipids and lipid-like molecules	Glycerophospholipids	Glycerophosphoinositols
Apimaysin		C27H28O13	560.153				74158-04-6		HMDB0037421	Organic compounds	Phenylpropanoids and polyketides	Flavonoids	Flavonoid glycosides
Dibutyl disulfide		C8H18S2	178.085				629-45-8		HMDB0029569	Organic compounds	Organosulfur compounds	Organic disulfides	Dialkyldisulfides
Idoxanthin		C40H54O4	598.402				97169-13-6		HMDB0040656	Organic compounds	Lipids and lipid-like molecules	Prenol lipids	Tetraterpenoids
Goyaglycoside c		C38H62O9	662.439				333332-49-3		HMDB0038349	Organic compounds	Lipids and lipid-like molecules	Steroids and steroid derivatives	Steroidal glycosides
Alpha-dihydroartemisinin		C15H24O5	284.162				81496-81-3		HMDB0060593	Organic compounds	Lipids and lipid-like molecules	Prenol lipids	Sesquiterpenoids
Sanguisorbic acid dilactone		C21H10O13	470.012						HMDB0029274	Organic compounds	Phenylpropanoids and polyketides	Tannins	Hydrolyzable tannins
PE(16:0/14:0)		C35H70NO8P	663.484						HMDB0008920	Organic compounds	Lipids and lipid-like molecules	Glycerophospholipids	Glycerophosphoethanolamines
27-Norcholestanehexol		C26H46O6	454.329				91999-66-5		HMDB0002157	Organic compounds	Lipids and lipid-like molecules	Steroids and steroid derivatives	Bile acids, alcohols and derivatives
2-Methylpyrrole		C5H7N	81.0578				636-41-9		HMDB0033114	Organic compounds	Organoheterocyclic compounds	Pyrroles	Substituted pyrroles
Ganoderic acid H		C32H44O9	572.299				98665-19-1		HMDB0035987	Organic compounds	Lipids and lipid-like molecules	Prenol lipids	Triterpenoids
Santalyl phenylacetate		C23H30O2	338.225		18401		1323-75-7		HMDB0032502	Organic compounds	Lipids and lipid-like molecules	Prenol lipids	Sesquiterpenoids
Tetrahydrofurfuryl propionate		C8H14O3	158.094				637-65-0		HMDB0031177	Organic compounds	Organoheterocyclic compounds	Tetrahydrofurans
3-Hydroxy-8'-apo-epsilon-caroten-8'-al		C30H40O2	432.303						HMDB0036885	Organic compounds	Lipids and lipid-like molecules	Prenol lipids	Triterpenoids
1-Oleoylglycerophosphoinositol		C27H51O12P	598.312		82753				HMDB0061693	Organic compounds	Lipids and lipid-like molecules	Glycerophospholipids	Glycerophosphoinositols
Menadione	Menadione	C11H8O2	172.052	J4.591H	28869	7751	58-27-5	C05377	HMDB0001892	Organic compounds	Benzenoids	Naphthalenes	Naphthoquinones	https://www.genome.jp/dbget-bin/www_bget?cpd:C05377	map04977 Vitamin digestion and absorption;
C.I. Pigment Red 149		C40H26N2O4	598.189				4948-15-6		HMDB0031986	Organic compounds	Benzenoids	Phenanthrenes and derivatives
PC(18:2(9Z,12Z)/15:0)		C41H78NO8P	743.547						HMDB0008132	Organic compounds	Lipids and lipid-like molecules	Glycerophospholipids	Glycerophosphocholines
PE(20:3(5Z,8Z,11Z)/15:0)		C40H74NO8P	727.515						HMDB0009318	Organic compounds	Lipids and lipid-like molecules	Glycerophospholipids	Glycerophosphoethanolamines
N-Carboxyethyl-g-aminobutyric acid		C7H13NO4	175.084				4386-03-02		HMDB0002201	Organic compounds	Organic acids and derivatives	Carboxylic acids and derivatives	Amino acids, peptides, and analogues
L-Acetylcarnitine		C9H17NO4	203.116		57589		3040-38-8		HMDB0000201	Organic compounds	Lipids and lipid-like molecules	Fatty Acyls	Fatty acid esters
3-(Dimethylaminomethyl)indole	Gramine	C11H14N2	174.116	J10.618F		10502	87-52-5	C08304	HMDB0035762	Organic compounds	Organoheterocyclic compounds	Indoles and derivatives	Indoles	https://www.genome.jp/dbget-bin/www_bget?cpd:C08304
Validamycin B		C20H35NO14	513.206				102583-47-1		HMDB0036593	Organic compounds	Organic oxygen compounds	Organooxygen compounds	Carbohydrates and carbohydrate conjugates
PE(18:3(6Z,9Z,12Z)/15:0)		C38H70NO8P	699.484						HMDB0009120	Organic compounds	Lipids and lipid-like molecules	Glycerophospholipids	Glycerophosphoethanolamines
Melamine	Melamine	C3H6N6	126.065	J2.428G	27915	10930	108-78-1	C08737	HMDB0041922	Organic compounds	Organoheterocyclic compounds	Triazines	1,3,5-triazines	https://www.genome.jp/dbget-bin/www_bget?cpd:C08737	map00791 Atrazine degradation;map01120 Microbial metabolism in diverse environments;
Mollicellin A		C21H18O7	382.105				68455-06-1		HMDB0033339	Organic compounds	Organoheterocyclic compounds	Benzopyrans	1-benzopyrans

## Sheet: Table S2
Supplementary Table S2. The 293 metabolites identified in kumquat under negative ion mode
Metabolite	KEGG Compount Name	Formula	Exact.Mass	NIKKAJI	ChEBI	PubChem	CAS	KEGG COMPOUND id	HMDB	KingDom	Super.Class	Class	Sub.Class	KEGG.LINK	Pathway
Stearic acid	Octadecanoic acid	C18H36O2	284.272	J1.379J	28842	4692	1957-11-04	C01530	HMDB0000827	Organic compounds	Lipids and lipid-like molecules	Fatty Acyls	Fatty acids and conjugates	https://www.genome.jp/dbget-bin/www_bget?cpd:C01530	map00061 Fatty acid biosynthesis;map01040 Biosynthesis of unsaturated fatty acids;map01060 Biosynthesis of plant secondary metabolites;map04745 Phototransduction - fly;
Oleic acid	(9Z)-Octadecenoic acid	C18H34O2	282.256	J2.460K	16196	3978	112-80-1	C00712	HMDB0000207	Organic compounds	Lipids and lipid-like molecules	Fatty Acyls	Fatty acids and conjugates	https://www.genome.jp/dbget-bin/www_bget?cpd:C00712	map00061 Fatty acid biosynthesis;map00073 Cutin, suberine and wax biosynthesis;map01040 Biosynthesis of unsaturated fatty acids;map01060 Biosynthesis of plant secondary metabolites;map04212 Longevity regulating pathway - worm;
D-Alanine	D-Alanine	C3H7NO2	89.0477	J9.190A	15570	3433	338-69-2	C00133	HMDB0001310	Organic compounds	Organic acids and derivatives	Carboxylic acids and derivatives	Amino acids, peptides, and analogues	https://www.genome.jp/dbget-bin/www_bget?cpd:C00133	map00473 D-Alanine metabolism;map00550 Peptidoglycan biosynthesis;map01100 Metabolic pathways;map01502 Vancomycin resistance;map01503 Cationic antimicrobial peptide (CAMP) resistance;map04742 Taste transduction;
Undecanoic acid	Undecanoic acid	C11H22O2	186.162	J1.993C	32368	96024045	112-37-8	C17715	HMDB0000947	Organic compounds	Lipids and lipid-like molecules	Fatty Acyls	Fatty acids and conjugates	https://www.genome.jp/dbget-bin/www_bget?cpd:C17715
Dodecanoic acid	Dodecanoic acid	C12H24O2	200.178	J2.548H	30805	5649	143-07-7	C02679	HMDB0000638	Organic compounds	Lipids and lipid-like molecules	Fatty Acyls	Fatty acids and conjugates	https://www.genome.jp/dbget-bin/www_bget?cpd:C02679	map00061 Fatty acid biosynthesis;map00333 Prodigiosin biosynthesis;map01100 Metabolic pathways;map01110 Biosynthesis of secondary metabolites;
2-Hydroxystearic acid		C18H36O3	300.266		19660		629-22-1		HMDB0062549	Organic compounds	Lipids and lipid-like molecules	Fatty Acyls	Fatty acids and conjugates
L-Norleucine	L-Norleucine	C6H13NO2	131.095	J9.189H	18347	5038	327-57-1	C01933	HMDB0001645	Organic compounds	Organic acids and derivatives	Carboxylic acids and derivatives	Amino acids, peptides, and analogues	https://www.genome.jp/dbget-bin/www_bget?cpd:C01933
Malic acid	2-Hydroxydicarboxylic acid	C4H6O5	134.022		6650	6446	6915-15-7	C03668	HMDB0000744	Organic compounds	Organic acids and derivatives	Hydroxy acids and derivatives	Beta hydroxy acids and derivatives	https://www.genome.jp/dbget-bin/www_bget?cpd:C03668
L-Proline	L-Proline	C5H9NO2	115.063	J9.117K	17203	3448	147-85-3	C00148	HMDB0000162	Organic compounds	Organic acids and derivatives	Carboxylic acids and derivatives	Amino acids, peptides, and analogues	https://www.genome.jp/dbget-bin/www_bget?cpd:C00148	map00330 Arginine and proline metabolism;map00332 Carbapenem biosynthesis;map00333 Prodigiosin biosynthesis;map00401 Novobiocin biosynthesis;map00404 Staurosporine biosynthesis;map00970 Aminoacyl-tRNA biosynthesis;map01100 Metabolic pathways;map01110 Biosynthesis of secondary metabolites;map01230 Biosynthesis of amino acids;map02010 ABC transporters;map04974 Protein digestion and absorption;map04…
Alpha-Linolenic acid	(9Z,12Z,15Z)-Octadecatrienoic acid	C18H30O2	278.225	J5.773H	27432	8662	463-40-1	C06427	HMDB0001388	Organic compounds	Lipids and lipid-like molecules	Fatty Acyls	Lineolic acids and derivatives	https://www.genome.jp/dbget-bin/www_bget?cpd:C06427	map00592 alpha-Linolenic acid metabolism;map01040 Biosynthesis of unsaturated fatty acids;map01060 Biosynthesis of plant secondary metabolites;map01070 Biosynthesis of plant hormones;map01100 Metabolic pathways;map01110 Biosynthesis of secondary metabolites;
Quinic acid	N-(2-Phenylethyl)-acetamide	C7H12O6	192.063	J101.475G	17521	8967	77-95-2	C06746	HMDB0003072	Organic compounds	Organic oxygen compounds	Organooxygen compounds	Alcohols and polyols	https://www.genome.jp/dbget-bin/www_bget?cpd:C06746
Linoleic acid	Linoleate	C18H32O2	280.24	J4.801A	17351	4750	60-33-3	C01595	HMDB0000673	Organic compounds	Lipids and lipid-like molecules	Fatty Acyls	Lineolic acids and derivatives	https://www.genome.jp/dbget-bin/www_bget?cpd:C01595	map00591 Linoleic acid metabolism;map01040 Biosynthesis of unsaturated fatty acids;map01060 Biosynthesis of plant secondary metabolites;map01100 Metabolic pathways;
Threonic acid	Threonate	C4H8O5	136.037	J660.315G	49059	4772	3909-12-04	C01620	HMDB0000943	Organic compounds	Organic oxygen compounds	Organooxygen compounds	Carbohydrates and carbohydrate conjugates	https://www.genome.jp/dbget-bin/www_bget?cpd:C01620	map00053 Ascorbate and aldarate metabolism;map01100 Metabolic pathways;
Adenine	Adenine	C5H5N5	135.054	J5.257D	16708	3447	73-24-5	C00147	HMDB0000034	Organic compounds	Organoheterocyclic compounds	Imidazopyrimidines	Purines and purine derivatives	https://www.genome.jp/dbget-bin/www_bget?cpd:C00147	map00230 Purine metabolism;map00908 Zeatin biosynthesis;map01100 Metabolic pathways;
Mulberrin		C25H26O6	422.173		544480		62949-79-5		HMDB0029507	Organic compounds	Phenylpropanoids and polyketides	Flavonoids	Flavones
Traumatic acid	Traumatic acid	C12H20O4	228.136	J5.789D	545687	47205616	6402-36-4	C16308	HMDB0000933	Organic compounds	Lipids and lipid-like molecules	Fatty Acyls	Fatty acids and conjugates	https://www.genome.jp/dbget-bin/www_bget?cpd:C16308	map00592 alpha-Linolenic acid metabolism;map01110 Biosynthesis of secondary metabolites;
13-OxoODE	13-OxoODE	C18H30O3	294.219	J462.852G	68947	17395763		C14765	HMDB0004668	Organic compounds	Lipids and lipid-like molecules	Fatty Acyls	Lineolic acids and derivatives	https://www.genome.jp/dbget-bin/www_bget?cpd:C14765	map00591 Linoleic acid metabolism;
Dodecanedioic acid	Dodecanedioic acid	C12H22O4	230.152	J43.533C	4676	5648	693-23-2	C02678	HMDB0000623	Organic compounds	Lipids and lipid-like molecules	Fatty Acyls	Fatty acids and conjugates	https://www.genome.jp/dbget-bin/www_bget?cpd:C02678
D-Malic acid	(R)-Malate	C4H6O5	134.022	J14.674I	30796	3780	636-61-3	C00497	HMDB0031518	Organic compounds	Lipids and lipid-like molecules	Fatty Acyls	Fatty acids and conjugates	https://www.genome.jp/dbget-bin/www_bget?cpd:C00497	map00650 Butanoate metabolism;map01100 Metabolic pathways;
Dehydroabietic acid		C20H28O2	300.209						HMDB0061925	Organic compounds	Lipids and lipid-like molecules	Prenol lipids	Diterpenoids
16-Hydroxy hexadecanoic acid	16-Hydroxypalmitate	C16H32O3	272.235	J11.795A	55328	103061400		C18218	HMDB0006294	Organic compounds	Lipids and lipid-like molecules	Fatty Acyls	Fatty acids and conjugates	https://www.genome.jp/dbget-bin/www_bget?cpd:C18218	map00073 Cutin, suberine and wax biosynthesis;map01100 Metabolic pathways;
Quercetin 3-O-(6''-acetyl-glucoside)		C23H22O13	506.106		520709				HMDB0029271	Organic compounds	Phenylpropanoids and polyketides	Flavonoids	Flavonoid glycosides
Chenodeoxycholic acid	Chenodeoxycholate	C24H40O4	392.293	J2.053B	16755	5536	474-25-9	C02528	HMDB0000518	Organic compounds	Lipids and lipid-like molecules	Steroids and steroid derivatives	Bile acids, alcohols and derivatives	https://www.genome.jp/dbget-bin/www_bget?cpd:C02528	map00120 Primary bile acid biosynthesis;map00121 Secondary bile acid biosynthesis;map01100 Metabolic pathways;map04976 Bile secretion;
Ricinoleic acid	Ricinoleic acid	C18H34O3	298.251	J5.804A	85639	10561	141-22-0	C08365	HMDB0034297	Organic compounds	Lipids and lipid-like molecules	Fatty Acyls	Fatty acids and conjugates	https://www.genome.jp/dbget-bin/www_bget?cpd:C08365
Succinic acid	Succinate	C4H6O4	118.027	J2.879G	15741	3344	110-15-6	C00042	HMDB0000254	Organic compounds	Organic acids and derivatives	Carboxylic acids and derivatives	Dicarboxylic acids and derivatives	https://www.genome.jp/dbget-bin/www_bget?cpd:C00042	map00020 Citrate cycle (TCA cycle);map00190 Oxidative phosphorylation;map00250 Alanine, aspartate and glutamate metabolism;map00310 Lysine degradation;map00350 Tyrosine metabolism;map00360 Phenylalanine metabolism;map00361 Chlorocyclohexane and chlorobenzene degradation;map00620 Pyruvate metabolism;map00630 Glyoxylate and dicarboxylate metabolism;map00640 Propanoate metabolism;map00650 Butanoate …
Gingerol	[6]-Gingerol	C17H26O4	294.183	J46.683B		12645	58253-27-3	C10462	HMDB0005783	Organic compounds	Benzenoids	Phenols	Methoxyphenols	https://www.genome.jp/dbget-bin/www_bget?cpd:C10462	map00945 Stilbenoid, diarylheptanoid and gingerol biosynthesis;map01110 Biosynthesis of secondary metabolites;
Erucic acid	Erucic acid	C22H42O2	338.318	J10.102H	28792	10514	112-86-7	C08316	HMDB0002068	Organic compounds	Lipids and lipid-like molecules	Fatty Acyls	Fatty acids and conjugates	https://www.genome.jp/dbget-bin/www_bget?cpd:C08316	map01040 Biosynthesis of unsaturated fatty acids;
Stearidonic acid	Stearidonic acid	C18H28O2	276.209	J381.480G	32389	47205608	20290-75-9	C16300	HMDB0006547	Organic compounds	Lipids and lipid-like molecules	Fatty Acyls	Lineolic acids and derivatives	https://www.genome.jp/dbget-bin/www_bget?cpd:C16300	map00592 alpha-Linolenic acid metabolism;map01110 Biosynthesis of secondary metabolites;
L-Pipecolic acid	L-Pipecolate	C6H11NO2	129.079	J215.717I	30913	3698	3105-95-1	C00408	HMDB0000716	Organic compounds	Organic acids and derivatives	Carboxylic acids and derivatives	Amino acids, peptides, and analogues	https://www.genome.jp/dbget-bin/www_bget?cpd:C00408	map00310 Lysine degradation;map00960 Tropane, piperidine and pyridine alkaloid biosynthesis;map01060 Biosynthesis of plant secondary metabolites;map01064 Biosynthesis of alkaloids derived from ornithine, lysine and nicotinic acid;map01100 Metabolic pathways;map01110 Biosynthesis of secondary metabolites;
Alpha-dimorphecolic acid	9(S)-HODE	C18H32O3	296.235	J365.920H	34496	17395765	73543-67-6	C14767	HMDB0004670	Organic compounds	Lipids and lipid-like molecules	Fatty Acyls	Lineolic acids and derivatives	https://www.genome.jp/dbget-bin/www_bget?cpd:C14767	map00591 Linoleic acid metabolism;map03320 PPAR signaling pathway;
Petroselinic acid		C18H34O2	282.256		36022		593-39-5		HMDB0002080	Organic compounds	Lipids and lipid-like molecules	Fatty Acyls	Fatty acids and conjugates
Benzoic acid	Aromatic acid	C7H6O2	122.037	J2.358B	30746	3820	65-85-0	C00539	HMDB0001870	Organic compounds	Benzenoids	Benzene and substituted derivatives	Benzoic acids and derivatives	https://www.genome.jp/dbget-bin/www_bget?cpd:C00539
15-KETE	15-OxoETE	C20H30O3	318.219	J716.153K	15559	7178	81416-72-0	C04577	HMDB0010210	Organic compounds	Lipids and lipid-like molecules	Fatty Acyls	Fatty acids and conjugates	https://www.genome.jp/dbget-bin/www_bget?cpd:C04577	map00590 Arachidonic acid metabolism;
L-Arginine	L-Arginine	C6H14N4O2	174.112	J9.182K	16467	3362	74-79-3	C00062	HMDB0000517	Organic compounds	Organic acids and derivatives	Carboxylic acids and derivatives	Amino acids, peptides, and analogues	https://www.genome.jp/dbget-bin/www_bget?cpd:C00062	map00220 Arginine biosynthesis;map00261 Monobactam biosynthesis;map00330 Arginine and proline metabolism;map00331 Clavulanic acid biosynthesis;map00472 D-Arginine and D-ornithine metabolism;map00970 Aminoacyl-tRNA biosynthesis;map00997 Biosynthesis of various secondary metabolites - part 3;map01060 Biosynthesis of plant secondary metabolites;map01064 Biosynthesis of alkaloids derived from ornithi…
Glycitein	Glycitein	C16H12O5	284.068	J17.583H	34778	17395536	40957-83-3	C14536	HMDB0005781	Organic compounds	Phenylpropanoids and polyketides	Isoflavonoids	Isoflav-2-enes	https://www.genome.jp/dbget-bin/www_bget?cpd:C14536	map00943 Isoflavonoid biosynthesis;map01110 Biosynthesis of secondary metabolites;
1,2-Benzisothiazol-3(2H)-one		C7H5NOS	151.009		167099		2634-33-5		HMDB0034413	Organic compounds	Organoheterocyclic compounds	Benzothiazoles
Dimethylglycine	N,N-Dimethylglycine	C4H9NO2	103.063	J135.420E	17724	4271	1118-68-9	C01026	HMDB0000092	Organic compounds	Organic acids and derivatives	Carboxylic acids and derivatives	Amino acids, peptides, and analogues	https://www.genome.jp/dbget-bin/www_bget?cpd:C01026	map00260 Glycine, serine and threonine metabolism;map01100 Metabolic pathways;
Bovinic acid	Rumenic acid	C18H32O2	280.24	J604.211B	32798	6756	2540-56-9	C04056	HMDB0003797	Organic compounds	Lipids and lipid-like molecules	Fatty Acyls	Lineolic acids and derivatives	https://www.genome.jp/dbget-bin/www_bget?cpd:C04056	map00591 Linoleic acid metabolism;
Phenylacetic acid	Phenylacetic acid	C8H8O2	136.052	J10.117F	30745	9297	103-82-2	C07086	HMDB0000209	Organic compounds	Benzenoids	Benzene and substituted derivatives		https://www.genome.jp/dbget-bin/www_bget?cpd:C07086	map00360 Phenylalanine metabolism;map00643 Styrene degradation;map01100 Metabolic pathways;map01120 Microbial metabolism in diverse environments;
Pyruvic acid	Pyruvate	C3H4O3	88.016	J2.015J	32816	3324	127-17-3	C00022	HMDB0000243	Organic compounds	Organic acids and derivatives	Keto acids and derivatives	Alpha-keto acids and derivatives	https://www.genome.jp/dbget-bin/www_bget?cpd:C00022	map00010 Glycolysis / Gluconeogenesis;map00020 Citrate cycle (TCA cycle);map00030 Pentose phosphate pathway;map00040 Pentose and glucuronate interconversions;map00053 Ascorbate and aldarate metabolism;map00250 Alanine, aspartate and glutamate metabolism;map00260 Glycine, serine and threonine metabolism;map00261 Monobactam biosynthesis;map00270 Cysteine and methionine metabolism;map00290 Valine, l…
Phytanic acid	Phytanate	C20H40O2	312.303	J14.320K	16285	4760	14721-66-5	C01607	HMDB0000801	Organic compounds	Lipids and lipid-like molecules	Prenol lipids	Diterpenoids	https://www.genome.jp/dbget-bin/www_bget?cpd:C01607
L-Histidine	L-Histidine	C6H9N3O2	155.069	J4.881J	15971	3435	71-00-1	C00135	HMDB0000177	Organic compounds	Organic acids and derivatives	Carboxylic acids and derivatives	Amino acids, peptides, and analogues	https://www.genome.jp/dbget-bin/www_bget?cpd:C00135	map00340 Histidine metabolism;map00404 Staurosporine biosynthesis;map00410 beta-Alanine metabolism;map00970 Aminoacyl-tRNA biosynthesis;map01060 Biosynthesis of plant secondary metabolites;map01065 Biosynthesis of alkaloids derived from histidine and purine;map01100 Metabolic pathways;map01110 Biosynthesis of secondary metabolites;map01230 Biosynthesis of amino acids;map02010 ABC transporters;map…
Hypogeic acid		C16H30O2	254.225		35465		2416-19-5		HMDB0002186	Organic compounds	Lipids and lipid-like molecules	Fatty Acyls	Fatty acids and conjugates
3-Hydroxyphenylacetic acid	3-Hydroxyphenylacetate	C8H8O3	152.047	J3.004J	17445	7917	621-37-4	C05593	HMDB0000440	Organic compounds	Benzenoids	Phenols	1-hydroxy-4-unsubstituted benzenoids	https://www.genome.jp/dbget-bin/www_bget?cpd:C05593	map00350 Tyrosine metabolism;map00360 Phenylalanine metabolism;map00643 Styrene degradation;map01100 Metabolic pathways;map01120 Microbial metabolism in diverse environments;
Kaempferide	Kaempferide	C16H12O6	300.063	J13.293D	6099	12284	491-54-3	C10098	HMDB0037441	Organic compounds	Phenylpropanoids and polyketides	Flavonoids	O-methylated flavonoids	https://www.genome.jp/dbget-bin/www_bget?cpd:C10098	map00944 Flavone and flavonol biosynthesis;
12-Oxo-2,3-dinor-10,15-phytodienoic acid		C16H24O3	264.173				197247-23-7		HMDB0032090	Organic compounds	Lipids and lipid-like molecules	Fatty Acyls	Eicosanoids
Xanthosine	Xanthosine	C10H12N4O6	284.076	J9.367J	18107	4895	146-80-5	C01762	HMDB0000299	Organic compounds	Nucleosides, nucleotides, and analogues	Purine nucleosides		https://www.genome.jp/dbget-bin/www_bget?cpd:C01762	map00230 Purine metabolism;map00232 Caffeine metabolism;map01065 Biosynthesis of alkaloids derived from histidine and purine;map01100 Metabolic pathways;map01110 Biosynthesis of secondary metabolites;map02010 ABC transporters;
Pyroglutamic acid	5-Oxoproline	C5H7NO3	129.043	J4.959J	18183	4992	98-79-3	C01879	HMDB0000267	Organic compounds	Organic acids and derivatives	Carboxylic acids and derivatives	Amino acids, peptides, and analogues	https://www.genome.jp/dbget-bin/www_bget?cpd:C01879	map00480 Glutathione metabolism;map01100 Metabolic pathways;
Luteolin	Luteolin	C15H10O6	286.048	J1.554G	15864	4680	491-70-3	C01514	HMDB0005800	Organic compounds	Phenylpropanoids and polyketides	Flavonoids	Flavones	https://www.genome.jp/dbget-bin/www_bget?cpd:C01514	map00941 Flavonoid biosynthesis;map00944 Flavone and flavonol biosynthesis;map01100 Metabolic pathways;map01110 Biosynthesis of secondary metabolites;
Glyceraldehyde	Glyceraldehyde	C3H6O3	90.0317	J5.790H	5445	5231	56-82-6	C02154	HMDB0001051	Organic compounds	Organic oxygen compounds	Organooxygen compounds	Carbohydrates and carbohydrate conjugates	https://www.genome.jp/dbget-bin/www_bget?cpd:C02154
4-Hydroxybenzoic acid	4-Hydroxybenzoate	C7H6O3	138.032	J43.201F	30763	3456	99-96-7	C00156	HMDB0000500	Organic compounds	Benzenoids	Benzene and substituted derivatives	Benzoic acids and derivatives	https://www.genome.jp/dbget-bin/www_bget?cpd:C00156	map00130 Ubiquinone and other terpenoid-quinone biosynthesis;map00362 Benzoate degradation;map00363 Bisphenol degradation;map00623 Toluene degradation;map00627 Aminobenzoate degradation;map00790 Folate biosynthesis;map01061 Biosynthesis of phenylpropanoids;map01100 Metabolic pathways;map01110 Biosynthesis of secondary metabolites;map01120 Microbial metabolism in diverse environments;map01220 Degr…
Paraoxon	Paraoxon	C10H14NO6P	275.056	J5.657J	27827	8832	311-45-5	C06606	HMDB0013035	Organic compounds	Benzenoids	Benzene and substituted derivatives	Nitrobenzenes	https://www.genome.jp/dbget-bin/www_bget?cpd:C06606	map00627 Aminobenzoate degradation;map01120 Microbial metabolism in diverse environments;
L-Valine	L-Valine	C5H11NO2	117.079	J9.179K	16414	3483	72-18-4	C00183	HMDB0000883	Organic compounds	Organic acids and derivatives	Carboxylic acids and derivatives	Amino acids, peptides, and analogues	https://www.genome.jp/dbget-bin/www_bget?cpd:C00183	map00280 Valine, leucine and isoleucine degradation;map00290 Valine, leucine and isoleucine biosynthesis;map00311 Penicillin and cephalosporin biosynthesis;map00460 Cyanoamino acid metabolism;map00770 Pantothenate and CoA biosynthesis;map00966 Glucosinolate biosynthesis;map00970 Aminoacyl-tRNA biosynthesis;map01060 Biosynthesis of plant secondary metabolites;map01063 Biosynthesis of alkaloids der…
Fumaric acid	Fumarate	C4H4O4	116.011	J2.880K	18012	3422	110-17-8	C00122	HMDB0000134	Organic compounds	Organic acids and derivatives	Carboxylic acids and derivatives	Dicarboxylic acids and derivatives	https://www.genome.jp/dbget-bin/www_bget?cpd:C00122	map00020 Citrate cycle (TCA cycle);map00190 Oxidative phosphorylation;map00220 Arginine biosynthesis;map00250 Alanine, aspartate and glutamate metabolism;map00350 Tyrosine metabolism;map00360 Phenylalanine metabolism;map00620 Pyruvate metabolism;map00643 Styrene degradation;map00650 Butanoate metabolism;map00720 Carbon fixation pathways in prokaryotes;map00760 Nicotinate and nicotinamide metaboli…
Fructose-1P	D-Fructose	C6H12O6	180.063	J4.580B	48095	13089	57-48-7	C10906	HMDB0062538	Organic compounds	Organooxygen compounds	Carbohydrates and carbohydrate conjugates	Monosaccharides	https://www.genome.jp/dbget-bin/www_bget?cpd:C10906
L-Tyrosine	L-Tyrosine	C9H11NO3	181.074	J9.173A	17895	3382	60-18-4	C00082	HMDB0000158	Organic compounds	Organic acids and derivatives	Carboxylic acids and derivatives	Amino acids, peptides, and analogues	https://www.genome.jp/dbget-bin/www_bget?cpd:C00082	map00130 Ubiquinone and other terpenoid-quinone biosynthesis;map00261 Monobactam biosynthesis;map00350 Tyrosine metabolism;map00360 Phenylalanine metabolism;map00400 Phenylalanine, tyrosine and tryptophan biosynthesis;map00401 Novobiocin biosynthesis;map00460 Cyanoamino acid metabolism;map00680 Methane metabolism;map00730 Thiamine metabolism;map00940 Phenylpropanoid biosynthesis;map00950 Isoquino…
benzene-1,2,4-triol		C6H6O3	126.032						HMDB0124831	Organic compounds	Benzenoids	Benzene and substituted derivatives	Phenols and derivatives
Dihydrojasmonic acid		C12H20O3	212.141				98674-52-3		HMDB0033601	Organic compounds	Lipids and lipid-like molecules	Lineolic acids and derivatives	Jasmonic acids
Uridine	Uridine	C9H12N2O6	244.07	J4.593D	16704	3593	58-96-8	C00299	HMDB0000296	Organic compounds	Nucleosides, nucleotides, and analogues	Pyrimidine nucleosides		https://www.genome.jp/dbget-bin/www_bget?cpd:C00299	map00240 Pyrimidine metabolism;map01100 Metabolic pathways;map02010 ABC transporters;
L-Erythrulose	L-Erythrulose	C4H8O4	120.042	J15.073H	27913	5134	533-50-6	C02045	HMDB0006293	Organic compounds	Organic oxygen compounds	Organooxygen compounds	Carbohydrates and carbohydrate conjugates	https://www.genome.jp/dbget-bin/www_bget?cpd:C02045
2-Hydroxyestradiol	2-Hydroxyestradiol	C18H24O3	288.173	J108.138A	28744	7685	362-05-0	C05301	HMDB0000338	Organic compounds	Lipids and lipid-like molecules	Steroids and steroid derivatives	Estrane steroids	https://www.genome.jp/dbget-bin/www_bget?cpd:C05301	map00140 Steroid hormone biosynthesis;map04913 Ovarian steroidogenesis;
N-Acetylleucine	N-Acetyl-L-leucine	C8H15NO3	173.105	J23.189D	17786	5673	1188-21-2	C02710	HMDB0011756	Organic compounds	Organic acids and derivatives	Carboxylic acids and derivatives	Amino acids, peptides, and analogues	https://www.genome.jp/dbget-bin/www_bget?cpd:C02710
D-Xylulose	D-Xylulose	C5H10O5	150.053	J14.195J	16880	3604	2042-27-5	C00310	HMDB0003371	Organic compounds	Organic oxygen compounds	Organooxygen compounds	Carbohydrates and carbohydrate conjugates	https://www.genome.jp/dbget-bin/www_bget?cpd:C00310	map00040 Pentose and glucuronate interconversions;map01100 Metabolic pathways;
L-Threonine	L-Threonine	C4H9NO3	119.058	J21.883I	16857	3488	72-19-5	C00188	HMDB0000167	Organic compounds	Organic acids and derivatives	Carboxylic acids and derivatives	Amino acids, peptides, and analogues	https://www.genome.jp/dbget-bin/www_bget?cpd:C00188	map00260 Glycine, serine and threonine metabolism;map00261 Monobactam biosynthesis;map00290 Valine, leucine and isoleucine biosynthesis;map00860 Porphyrin and chlorophyll metabolism;map00970 Aminoacyl-tRNA biosynthesis;map00997 Biosynthesis of various secondary metabolites - part 3;map01060 Biosynthesis of plant secondary metabolites;map01100 Metabolic pathways;map01110 Biosynthesis of secondary …
Malonic acid	alpha,omega-Dicarboxylic acid	C3H4O4	104.011		30794	6731	141-82-2	C04025	HMDB0000691	Organic compounds	Organic acids and derivatives	Carboxylic acids and derivatives	Dicarboxylic acids and derivatives	https://www.genome.jp/dbget-bin/www_bget?cpd:C04025
4-Dodecylbenzenesulfonic Acid		C18H30O3S	326.192						HMDB0059915	Organic compounds	Benzenoids	Benzene and substituted derivatives	Benzenesulfonic acids and derivatives
Cyclic AMP	3',5'-Cyclic AMP	C10H12N5O6P	329.053	J4.811I	17489	3854	60-92-4	C00575	HMDB0000058	Organic compounds	Nucleosides, nucleotides, and analogues	Purine nucleotides	Cyclic purine nucleotides	https://www.genome.jp/dbget-bin/www_bget?cpd:C00575	map00230 Purine metabolism;map01100 Metabolic pathways;map01522 Endocrine resistance;map02025 Biofilm formation - Pseudomonas aeruginosa;map02026 Biofilm formation - Escherichia coli;map04010 MAPK signaling pathway;map04014 Ras signaling pathway;map04015 Rap1 signaling pathway;map04020 Calcium signaling pathway;map04022 cGMP-PKG signaling pathway;map04024 cAMP signaling pathway;map04062 Chemokine…
L-Malic acid	(S)-Malate	C4H6O5	134.022	J74.430A	30797	3449	97-67-6	C00149	HMDB0000156	Organic compounds	Organic acids and derivatives	Hydroxy acids and derivatives	Beta hydroxy acids and derivatives	https://www.genome.jp/dbget-bin/www_bget?cpd:C00149	map00020 Citrate cycle (TCA cycle);map00620 Pyruvate metabolism;map00630 Glyoxylate and dicarboxylate metabolism;map00680 Methane metabolism;map00710 Carbon fixation in photosynthetic organisms;map00720 Carbon fixation pathways in prokaryotes;map01060 Biosynthesis of plant secondary metabolites;map01061 Biosynthesis of phenylpropanoids;map01062 Biosynthesis of terpenoids and steroids;map01063 Bio…
Glyceric acid	D-Glycerate	C3H6O4	106.027	J5.966H	32398	3557	473-81-4	C00258	HMDB0000139	Organic compounds	Organic oxygen compounds	Organooxygen compounds	Carbohydrates and carbohydrate conjugates	https://www.genome.jp/dbget-bin/www_bget?cpd:C00258	map00030 Pentose phosphate pathway;map00260 Glycine, serine and threonine metabolism;map00561 Glycerolipid metabolism;map00630 Glyoxylate and dicarboxylate metabolism;map00680 Methane metabolism;map01100 Metabolic pathways;map01110 Biosynthesis of secondary metabolites;map01120 Microbial metabolism in diverse environments;map01200 Carbon metabolism;
Estriol	Estriol	C18H24O3	288.173	J4.099A	27974	7560	50-27-1	C05141	HMDB0000153	Organic compounds	Lipids and lipid-like molecules	Steroids and steroid derivatives	Estrane steroids	https://www.genome.jp/dbget-bin/www_bget?cpd:C05141	map00140 Steroid hormone biosynthesis;map01100 Metabolic pathways;map07226 Progesterone, androgen and estrogen receptor agonists/antagonists;
9,10-DHOME	9,10-DHOME	C18H34O4	314.246	J1.376.220A	72663	17395826		C14828	HMDB0004704	Organic compounds	Lipids and lipid-like molecules	Fatty Acyls	Fatty acids and conjugates	https://www.genome.jp/dbget-bin/www_bget?cpd:C14828	map00591 Linoleic acid metabolism;
4-Nitrophenol	4-Nitrophenol	C6H5NO3	139.027	J4.001K	16836	4127	100-02-7	C00870	HMDB0001232	Organic compounds	Benzenoids	Phenols	Nitrophenols	https://www.genome.jp/dbget-bin/www_bget?cpd:C00870	map00627 Aminobenzoate degradation;map01120 Microbial metabolism in diverse environments;
D-Glutamine	D-Glutamine	C5H10N2O3	146.069	J9.211H	17061	4077	5959-95-5	C00819	HMDB0003423	Organic compounds	Organic acids and derivatives	Carboxylic acids and derivatives	Amino acids, peptides, and analogues	https://www.genome.jp/dbget-bin/www_bget?cpd:C00819	map00471 D-Glutamine and D-glutamate metabolism;map01100 Metabolic pathways;
Ethyl oleate	Oleic acid methyl ester	C20H38O2	310.287	J95.401B		6252	111-62-6	C03425	HMDB0034451	Organic compounds	Lipids and lipid-like molecules	Fatty Acyls	Fatty acid esters	https://www.genome.jp/dbget-bin/www_bget?cpd:C03425
Rhoifolin	Apigenin 7-O-neohesperidoside	C27H30O14	578.164	J13.923H		583017	17306-46-6	C12627	HMDB0038848					https://www.genome.jp/dbget-bin/www_bget?cpd:C12627	map00944 Flavone and flavonol biosynthesis;
1,2,3-Trihydroxybenzene	1,2,3-Trihydroxybenzene	C6H6O3	126.032	J3.903I	16164	4340	87-66-1	C01108	HMDB0013674	Organic compounds	Benzenoids	Benzene and substituted derivatives	Phenols and derivatives	https://www.genome.jp/dbget-bin/www_bget?cpd:C01108	map00627 Aminobenzoate degradation;map01120 Microbial metabolism in diverse environments;map07216 Catecholamine transferase inhibitors;
L-Serine	L-Serine	C3H7NO3	105.043	J1.195I	17115	3365	56-45-1	C00065	HMDB0000187	Organic compounds	Organic acids and derivatives	Carboxylic acids and derivatives	Amino acids, peptides, and analogues	https://www.genome.jp/dbget-bin/www_bget?cpd:C00065	map00260 Glycine, serine and threonine metabolism;map00261 Monobactam biosynthesis;map00270 Cysteine and methionine metabolism;map00460 Cyanoamino acid metabolism;map00600 Sphingolipid metabolism;map00630 Glyoxylate and dicarboxylate metabolism;map00680 Methane metabolism;map00920 Sulfur metabolism;map00970 Aminoacyl-tRNA biosynthesis;map00997 Biosynthesis of various secondary metabolites - part …
4-[(E)-2-(3,5-dimethoxyphenyl)ethenyl]phenol		C16H16O3	256.11						HMDB0130987	Organic compounds	Phenylpropanoids and polyketides	Stilbenes
Methyldopa	Methyldopa anhydrous	C10H13NO4	211.084	J9.247I	61058	9403	555-30-6	C07194	HMDB0011754	Organic compounds	Phenylpropanoids and polyketides	Phenylpropanoic acids		https://www.genome.jp/dbget-bin/www_bget?cpd:C07194
Quercetin 3-galactoside	Hyperin	C21H20O12	464.095	J12.400A	67486	12259	482-36-0	C10073	HMDB0030775	Organic compounds	Phenylpropanoids and polyketides	Flavonoids	Flavonoid glycosides	https://www.genome.jp/dbget-bin/www_bget?cpd:C10073
2-(3,4-dihydroxyphenyl)-3,5-dihydroxy-7-methoxy-4H-chromen-4-one		C16H12O7	316.058						HMDB0133823	Organic compounds	Phenylpropanoids and polyketides	Flavonoids	Flavones
Pentadecanoic acid	Pentadecanoic acid	C15H30O2	242.225	J3.656K	42504	51090866	1002-84-2	C16537	HMDB0000826	Organic compounds	Lipids and lipid-like molecules	Fatty Acyls	Fatty acids and conjugates	https://www.genome.jp/dbget-bin/www_bget?cpd:C16537
12-Hydroxydodecanoic acid	12-Hydroxydodecanoic acid	C12H24O3	216.173	J182.260H	39567	10515	505-95-3	C08317	HMDB0002059	Organic compounds	Organic acids and derivatives	Hydroxy acids and derivatives	Medium-chain hydroxy acids and derivatives	https://www.genome.jp/dbget-bin/www_bget?cpd:C08317
2-Hydroxyxanthone		C13H8O3	212.047				1915-98-6		HMDB0032997	Organic compounds	Organoheterocyclic compounds	Benzopyrans	1-benzopyrans
2-Oxovaleric acid	2-Oxopentanoic acid	C5H8O3	116.047	J150.812A	33033	8494	1821-02-9	C06255	HMDB0001865	Organic compounds	Organic acids and derivatives	Keto acids and derivatives	Short-chain keto acids and derivatives	https://www.genome.jp/dbget-bin/www_bget?cpd:C06255
Pantothenic acid	Pantothenate	C9H17NO5	219.111	J4.242K	46905	4121	79-83-4	C00864	HMDB0000210	Organic compounds	Organooxygen compounds	Alcohols and polyols	Polyols	https://www.genome.jp/dbget-bin/www_bget?cpd:C00864	map00410 beta-Alanine metabolism;map00770 Pantothenate and CoA biosynthesis;map01100 Metabolic pathways;map01110 Biosynthesis of secondary metabolites;map04977 Vitamin digestion and absorption;
Glutathione	[Glu(-Cys)]n-Gly	C10H17N3O6S	307.084		16856	5486	70-18-8	C02471	HMDB0000125	Organic compounds	Organic acids and derivatives	Carboxylic acids and derivatives	Amino acids, peptides, and analogues	https://www.genome.jp/dbget-bin/www_bget?cpd:C02471
Adenosine monophosphate	AMP	C10H14N5O7P	347.063	J4.814C	16027	3322	61-19-8	C00020	HMDB0000045	Organic compounds	Nucleosides, nucleotides, and analogues	Purine nucleotides	Purine ribonucleotides	https://www.genome.jp/dbget-bin/www_bget?cpd:C00020	map00230 Purine metabolism;map00908 Zeatin biosynthesis;map01060 Biosynthesis of plant secondary metabolites;map01065 Biosynthesis of alkaloids derived from histidine and purine;map01070 Biosynthesis of plant hormones;map01100 Metabolic pathways;map01110 Biosynthesis of secondary metabolites;map01523 Antifolate resistance;map04022 cGMP-PKG signaling pathway;map04024 cAMP signaling pathway;map0406…
Citric acid	Citrate	C6H8O7	192.027	J2.824J	30769	3458	77-92-9	C00158	HMDB0000094	Organic compounds	Organic acids and derivatives	Carboxylic acids and derivatives	Tricarboxylic acids and derivatives	https://www.genome.jp/dbget-bin/www_bget?cpd:C00158	map00020 Citrate cycle (TCA cycle);map00250 Alanine, aspartate and glutamate metabolism;map00630 Glyoxylate and dicarboxylate metabolism;map00720 Carbon fixation pathways in prokaryotes;map00997 Biosynthesis of various secondary metabolites - part 3;map01060 Biosynthesis of plant secondary metabolites;map01061 Biosynthesis of phenylpropanoids;map01062 Biosynthesis of terpenoids and steroids;map01…
Vanillin	4-Hydroxy-3-methoxy-benzaldehyde	C8H8O3	152.047	J2.923H	18346	4017	121-33-5	C00755	HMDB0012308	Organic compounds	Benzenoids	Phenols	Methoxyphenols	https://www.genome.jp/dbget-bin/www_bget?cpd:C00755	map00627 Aminobenzoate degradation;map00998 Biosynthesis of various secondary metabolites - part 2;map01061 Biosynthesis of phenylpropanoids;map01063 Biosynthesis of alkaloids derived from shikimate pathway;map01100 Metabolic pathways;map01110 Biosynthesis of secondary metabolites;map01120 Microbial metabolism in diverse environments;
9,10-Epoxyoctadecenoic acid	9(10)-EpOME	C18H32O3	296.235	J15.563B	34494	17395823		C14825	HMDB0004701	Organic compounds	Lipids and lipid-like molecules	Fatty Acyls	Fatty acids and conjugates	https://www.genome.jp/dbget-bin/www_bget?cpd:C14825	map00591 Linoleic acid metabolism;map01100 Metabolic pathways;
Gamma-Linolenic acid	(6Z,9Z,12Z)-Octadecatrienoic acid	C18H30O2	278.225	J12.229G	28661	8661	506-26-3	C06426	HMDB0003073	Organic compounds	Lipids and lipid-like molecules	Fatty Acyls	Lineolic acids and derivatives	https://www.genome.jp/dbget-bin/www_bget?cpd:C06426	map00591 Linoleic acid metabolism;map01040 Biosynthesis of unsaturated fatty acids;map01100 Metabolic pathways;
(R)-Kawain	Kawain	C14H14O3	230.094	J6.191C		12133	500-64-1	C09947	HMDB0034212	Organic compounds	Phenylpropanoids and polyketides	Kavalactones		https://www.genome.jp/dbget-bin/www_bget?cpd:C09947
Indole-3-propionic acid		C11H11NO2	189.079		43580		830-96-6		HMDB0002302	Organic compounds	Organoheterocyclic compounds	Indoles and derivatives	Indolyl carboxylic acids and derivatives
Methylgingerol		C18H28O4	308.199						HMDB0029852	Organic compounds	Benzenoids	Benzene and substituted derivatives	Methoxybenzenes
Guanosine	Guanosine	C10H13N5O5	283.092	J10.076E	16750	3677	118-00-3	C00387	HMDB0000133	Organic compounds	Nucleosides, nucleotides, and analogues	Purine nucleosides		https://www.genome.jp/dbget-bin/www_bget?cpd:C00387	map00230 Purine metabolism;map01100 Metabolic pathways;map02010 ABC transporters;
20-Hydroxyeicosatetraenoic acid	20-HETE	C20H32O3	320.235	J455.066H	34306	17395746	79551-86-3	C14748	HMDB0005998	Organic compounds	Lipids and lipid-like molecules	Fatty Acyls	Fatty acids and conjugates	https://www.genome.jp/dbget-bin/www_bget?cpd:C14748	map00590 Arachidonic acid metabolism;map01100 Metabolic pathways;map04270 Vascular smooth muscle contraction;
3-Hydroxybenzoic acid	3-Hydroxybenzoate	C7H6O3	138.032	J43.202D	30764	3866	1999-06-09	C00587	HMDB0002466	Organic compounds	Benzenoids	Benzene and substituted derivatives	Benzoic acids and derivatives	https://www.genome.jp/dbget-bin/www_bget?cpd:C00587	map00362 Benzoate degradation;map00400 Phenylalanine, tyrosine and tryptophan biosynthesis;map00623 Toluene degradation;map00624 Polycyclic aromatic hydrocarbon degradation;map01120 Microbial metabolism in diverse environments;map01220 Degradation of aromatic compounds;
D-2,3-Dihydroxypropanoic acid	D-Glycerate	C3H6O4	106.027	J5.966H	32398	3557	6000-40-4	C00258	HMDB0031818	Organic compounds	Organic oxygen compounds	Organooxygen compounds	Carbohydrates and carbohydrate conjugates	https://www.genome.jp/dbget-bin/www_bget?cpd:C00258	map00030 Pentose phosphate pathway;map00260 Glycine, serine and threonine metabolism;map00561 Glycerolipid metabolism;map00630 Glyoxylate and dicarboxylate metabolism;map00680 Methane metabolism;map01100 Metabolic pathways;map01110 Biosynthesis of secondary metabolites;map01120 Microbial metabolism in diverse environments;map01200 Carbon metabolism;
L-Phenylalanine	L-Phenylalanine	C9H11NO2	165.079	J9.175H	17295	3379	63-91-2	C00079	HMDB0000159	Organic compounds	Organic acids and derivatives	Carboxylic acids and derivatives	Amino acids, peptides, and analogues	https://www.genome.jp/dbget-bin/www_bget?cpd:C00079	map00360 Phenylalanine metabolism;map00400 Phenylalanine, tyrosine and tryptophan biosynthesis;map00460 Cyanoamino acid metabolism;map00940 Phenylpropanoid biosynthesis;map00960 Tropane, piperidine and pyridine alkaloid biosynthesis;map00966 Glucosinolate biosynthesis;map00970 Aminoacyl-tRNA biosynthesis;map00998 Biosynthesis of various secondary metabolites - part 2;map01060 Biosynthesis of plan…
4-Pyridoxic acid	4-Pyridoxate	C8H9NO4	183.053	J41.097G	17405	4104	82-82-6	C00847	HMDB0000017	Organic compounds	Organoheterocyclic compounds	Pyridines and derivatives	Pyridinecarboxylic acids and derivatives	https://www.genome.jp/dbget-bin/www_bget?cpd:C00847	map00750 Vitamin B6 metabolism;map01100 Metabolic pathways;map01120 Microbial metabolism in diverse environments;
L-Ribulose	D-Xylulose	C5H10O5	150.053	J14.195J	16880	3604	2042-27-5	C00310	HMDB0003371	Organic compounds	Organic oxygen compounds	Organooxygen compounds	Carbohydrates and carbohydrate conjugates	https://www.genome.jp/dbget-bin/www_bget?cpd:C00310	map00040 Pentose and glucuronate interconversions;map01100 Metabolic pathways;
(10E,12Z)-(9S)-9-Hydroperoxyoctadeca-10,12-dienoic acid	9(S)-HPODE	C18H32O4	312.23	J293.200H	34498	17395825	29774-12-7	C14827	HMDB0062434	Organic compounds	Lipids and lipid-like molecules	Fatty Acyls	Lineolic acids and derivatives	https://www.genome.jp/dbget-bin/www_bget?cpd:C14827	map00591 Linoleic acid metabolism;map01100 Metabolic pathways;
Ethyl dodecanoate		C14H28O2	228.209				106-33-2		HMDB0033788	Organic compounds	Lipids and lipid-like molecules	Fatty Acyls	Fatty acid esters
Macrocarpal B		C28H40O6	472.282				142698-60-0		HMDB0038704	Organic compounds	Lipids and lipid-like molecules	Prenol lipids	Sesquiterpenoids
LysoPA(16:0/0:0)	1-Palmitoylglycerol 3-phosphate	C19H39O7P	410.243	J225.505G	64023	6739		C04036	HMDB0007853	Organic compounds	Lipids and lipid-like molecules	Glycerophospholipids	Glycerophosphates	https://www.genome.jp/dbget-bin/www_bget?cpd:C04036
Dexamethasone	Dexamethasone	C22H29FO5	392.2	J1.356K	41879	17396633	1950-02-02	C15643	HMDB0015364	Organic compounds	Lipids and lipid-like molecules	Steroids and steroid derivatives	Hydroxysteroids	https://www.genome.jp/dbget-bin/www_bget?cpd:C15643
Poncirin	Poncirin	C28H34O14	594.195	J241.355H		12018	14941-08-3	C09830	HMDB0037487	Organic compounds	Phenylpropanoids and polyketides	Flavonoids	Flavonoid glycosides	https://www.genome.jp/dbget-bin/www_bget?cpd:C09830
Xanthohumol	Xanthohumol	C21H22O5	354.147	J17.881K	66331	47205715	6754-58-1	C16417	HMDB0037479	Organic compounds	Phenylpropanoids and polyketides	Linear 1,3-diarylpropanoids	Chalcones and dihydrochalcones	https://www.genome.jp/dbget-bin/www_bget?cpd:C16417	map00941 Flavonoid biosynthesis;
[6]-Gingerdiol 3,5-diacetate		C21H32O6	380.22				143615-75-2		HMDB0040568	Organic compounds	Lipids and lipid-like molecules	Fatty Acyls	Fatty alcohol esters
Sucrose	Sucrose	C12H22O11	342.116	J4.581K	17992	3389	57-50-1	C00089	HMDB0000258	Organic compounds	Organic oxygen compounds	Organooxygen compounds	Carbohydrates and carbohydrate conjugates	https://www.genome.jp/dbget-bin/www_bget?cpd:C00089	map00052 Galactose metabolism;map00500 Starch and sucrose metabolism;map01100 Metabolic pathways;map01110 Biosynthesis of secondary metabolites;map02010 ABC transporters;map02060 Phosphotransferase system (PTS);map04742 Taste transduction;map04973 Carbohydrate digestion and absorption;
Perfluorooctanoic acid		C8HF15O2	413.974		35549		335-67-1		HMDB0059587	Organic compounds	Organohalogen compounds	Alkyl halides	Alkyl fluorides
Heptadecanoic acid		C17H34O2	270.256		32365		506-12-7		HMDB0002259	Organic compounds	Lipids and lipid-like molecules	Fatty Acyls	Fatty acids and conjugates
Ethyl hexadecanoate		C18H36O2	284.272		84932		628-97-7		HMDB0029811	Organic compounds	Lipids and lipid-like molecules	Fatty Acyls	Fatty acid esters
Gluconic acid	D-Gluconic acid	C6H12O7	196.058	J3.286G	33198	3556	526-95-4	C00257	HMDB0000625	Organic compounds	Organic oxygen compounds	Organooxygen compounds	Carbohydrates and carbohydrate conjugates	https://www.genome.jp/dbget-bin/www_bget?cpd:C00257	map00030 Pentose phosphate pathway;map01100 Metabolic pathways;map01110 Biosynthesis of secondary metabolites;map01120 Microbial metabolism in diverse environments;map01200 Carbon metabolism;
Arbutin	Arbutin	C12H16O7	272.09	J6.104B	18305	8437	497-76-7	C06186	HMDB0029943	Organic compounds	Organic oxygen compounds	Organooxygen compounds	Carbohydrates and carbohydrate conjugates	https://www.genome.jp/dbget-bin/www_bget?cpd:C06186	map00010 Glycolysis / Gluconeogenesis;map02060 Phosphotransferase system (PTS);
Tetrahydrofolic acid	Tetrahydrofolate	C19H23N7O6	445.171	J184.393A	20506	3401	135-16-0	C00101	HMDB0001846	Organic compounds	Organoheterocyclic compounds	Pteridines and derivatives	Pterins and derivatives	https://www.genome.jp/dbget-bin/www_bget?cpd:C00101	map00260 Glycine, serine and threonine metabolism;map00670 One carbon pool by folate;map00680 Methane metabolism;map00720 Carbon fixation pathways in prokaryotes;map00790 Folate biosynthesis;map00970 Aminoacyl-tRNA biosynthesis;map01100 Metabolic pathways;map01120 Microbial metabolism in diverse environments;map01200 Carbon metabolism;map01523 Antifolate resistance;
Ascorbic acid	Monodehydroascorbate	C6H8O6	176.032		29073	4283	50-81-7	C01041	HMDB0000044	Organic compounds	Organoheterocyclic compounds	Dihydrofurans	Furanones	https://www.genome.jp/dbget-bin/www_bget?cpd:C01041	map00053 Ascorbate and aldarate metabolism;map01100 Metabolic pathways;
Pelargonic acid	Nonanoic acid	C9H18O2	158.131	J1.991G	29019	4755	112-05-0	C01601	HMDB0000847	Organic compounds	Lipids and lipid-like molecules	Fatty Acyls	Fatty acids and conjugates	https://www.genome.jp/dbget-bin/www_bget?cpd:C01601
2-(Methylamino)benzoic acid	N-Methylanthranilate	C8H9NO2	151.063	J5.315E	16394	5914	119-68-6	C03005	HMDB0032609	Organic compounds	Benzenoids	Benzene and substituted derivatives	Benzoic acids and derivatives	https://www.genome.jp/dbget-bin/www_bget?cpd:C03005	map01058 Acridone alkaloid biosynthesis;map01063 Biosynthesis of alkaloids derived from shikimate pathway;map01110 Biosynthesis of secondary metabolites;
Diosmin	Diosmin	C28H32O15	608.174	J6.600A	1188022	12225	520-27-4	C10039	HMDB0029548	Organic compounds	Phenylpropanoids and polyketides	Flavonoids	Flavonoid glycosides	https://www.genome.jp/dbget-bin/www_bget?cpd:C10039
Pipecolic acid	L-Pipecolate	C6H11NO2	129.079	J215.717I	17964	3698	535-75-1	C00408	HMDB0000070	Organic compounds	Organic acids and derivatives	Carboxylic acids and derivatives	Amino acids, peptides, and analogues	https://www.genome.jp/dbget-bin/www_bget?cpd:C00408	map00310 Lysine degradation;map00960 Tropane, piperidine and pyridine alkaloid biosynthesis;map01060 Biosynthesis of plant secondary metabolites;map01064 Biosynthesis of alkaloids derived from ornithine, lysine and nicotinic acid;map01100 Metabolic pathways;map01110 Biosynthesis of secondary metabolites;
Sinapic acid	Sinapate	C11H12O5	224.068	J11.713G	15714	3765	530-59-6	C00482	HMDB0032616	Organic compounds	Phenylpropanoids and polyketides	Cinnamic acids and derivatives	Hydroxycinnamic acids and derivatives	https://www.genome.jp/dbget-bin/www_bget?cpd:C00482	map00940 Phenylpropanoid biosynthesis;map01061 Biosynthesis of phenylpropanoids;map01100 Metabolic pathways;map01110 Biosynthesis of secondary metabolites;
1,7-bis(4-hydroxyphenyl)-5-methoxyheptan-3-one		C20H24O4	328.167						HMDB0138162	Organic compounds	Phenylpropanoids and polyketides	Diarylheptanoids	Linear diarylheptanoids
Luteolin 7-glucoside	Luteolin 7-O-beta-D-glucoside	C21H20O11	448.101	J94.450E	27994	6673	5373-11-05	C03951	HMDB0035588	Organic compounds	Phenylpropanoids and polyketides	Flavonoids	Flavonoid glycosides	https://www.genome.jp/dbget-bin/www_bget?cpd:C03951	map00944 Flavone and flavonol biosynthesis;
Galactaric acid	D-Galactarate	C6H10O8	210.038	J6.665F	30852	4135	526-99-8	C00879	HMDB0000639	Organic compounds	Organic oxygen compounds	Organooxygen compounds	Carbohydrates and carbohydrate conjugates	https://www.genome.jp/dbget-bin/www_bget?cpd:C00879	map00053 Ascorbate and aldarate metabolism;map01100 Metabolic pathways;
Paeonoside		C27H30O16	610.153				25615-14-9		HMDB0037433	Organic compounds	Phenylpropanoids and polyketides	Flavonoids	Flavonoid glycosides
Butylparaben		C11H14O3	194.094				94-26-8		HMDB0032575	Organic compounds	Benzenoids	Benzene and substituted derivatives	Benzoic acids and derivatives
L-Gulonolactone	L-Gulono-1,4-lactone	C6H10O6	178.048	J208.558E	17587	4282	1128-23-0	C01040	HMDB0003466	Organic compounds	Organoheterocyclic compounds	Lactones	Gamma butyrolactones	https://www.genome.jp/dbget-bin/www_bget?cpd:C01040	map00053 Ascorbate and aldarate metabolism;map01100 Metabolic pathways;
Pyrrole-2-carboxylic acid	Pyrrole-2-carboxylate	C5H5NO2	111.032	J1.713B	36751	8227	634-97-9	C05942	HMDB0004230	Organic compounds	Organoheterocyclic compounds	Pyrroles	Pyrrole carboxylic acids and derivatives	https://www.genome.jp/dbget-bin/www_bget?cpd:C05942	map00330 Arginine and proline metabolism;
(R)-Methysticin	Methysticin	C15H14O5	274.084	J6.085B		12138	495-85-2	C09952	HMDB0033590	Organic compounds	Phenylpropanoids and polyketides	Kavalactones		https://www.genome.jp/dbget-bin/www_bget?cpd:C09952
Abscisic acid		C15H20O4	264.136		62426		7773-56-0		HMDB0036093	Organic compounds	Lipids and lipid-like molecules	Prenol lipids	Sesquiterpenoids
Hydrogen phosphate	Orthophosphate	H3O4P	97.9769	J3.746J	26078	3311	14066-19-4	C00009	HMDB0000973	Inorganic compounds	Homogeneous non-metal compounds	Non-metal oxoanionic compounds	Non-metal phosphates	https://www.genome.jp/dbget-bin/www_bget?cpd:C00009	map00190 Oxidative phosphorylation;map00195 Photosynthesis;map02010 ABC transporters;map02020 Two-component system;map02024 Quorum sensing;map04111 Cell cycle - yeast;map04928 Parathyroid hormone synthesis, secretion and action;map04978 Mineral absorption;map05012 Parkinson disease;
Azelaic acid	Azelaic acid	C9H16O4	188.105	J10.058G	48131	10460	123-99-9	C08261	HMDB0000784	Organic compounds	Lipids and lipid-like molecules	Fatty Acyls	Fatty acids and conjugates	https://www.genome.jp/dbget-bin/www_bget?cpd:C08261
2-Ketobutyric acid	2-Oxobutanoate	C4H6O3	102.032	J2.726J	30831	3409	600-18-0	C00109	HMDB0000005	Organic compounds	Organic acids and derivatives	Keto acids and derivatives	Short-chain keto acids and derivatives	https://www.genome.jp/dbget-bin/www_bget?cpd:C00109	map00260 Glycine, serine and threonine metabolism;map00270 Cysteine and methionine metabolism;map00290 Valine, leucine and isoleucine biosynthesis;map00640 Propanoate metabolism;map00660 C5-Branched dibasic acid metabolism;map01100 Metabolic pathways;map01110 Biosynthesis of secondary metabolites;map01210 2-Oxocarboxylic acid metabolism;map01230 Biosynthesis of amino acids;
Vicenin 2	Vicenin-2	C27H30O15	594.158	J16.882C		12381	23666-13-9	C10195	HMDB0030708	Organic compounds	Phenylpropanoids and polyketides	Flavonoids	Flavonoid glycosides	https://www.genome.jp/dbget-bin/www_bget?cpd:C10195
1-Kestose	1F-beta-D-Fructosylsucrose	C18H32O16	504.169	J196.187J	16885	6439	470-69-9	C03661	HMDB0011729	Organic compounds	Organic oxygen compounds	Organooxygen compounds	Carbohydrates and carbohydrate conjugates	https://www.genome.jp/dbget-bin/www_bget?cpd:C03661
Oxoglutaric acid	2-Oxoglutarate	C5H6O5	146.022	J11.847H	30915	3328	328-50-7	C00026	HMDB0000208	Organic compounds	Organic acids and derivatives	Keto acids and derivatives	Gamma-keto acids and derivatives	https://www.genome.jp/dbget-bin/www_bget?cpd:C00026	map00020 Citrate cycle (TCA cycle);map00040 Pentose and glucuronate interconversions;map00053 Ascorbate and aldarate metabolism;map00220 Arginine biosynthesis;map00250 Alanine, aspartate and glutamate metabolism;map00300 Lysine biosynthesis;map00310 Lysine degradation;map00340 Histidine metabolism;map00365 Furfural degradation;map00430 Taurine and hypotaurine metabolism;map00471 D-Glutamine and D…
Succinic anhydride	Succinic anhydride	C4H4O3	100.016		36595	124490196	108-30-5	C19524	HMDB0032523	Organic compounds	Organoheterocyclic compounds	Oxolanes		https://www.genome.jp/dbget-bin/www_bget?cpd:C19524
7-Methylguanosine		C11H16N5O5	298.115		20794		20244-86-4		HMDB0001107	Organic compounds	Nucleosides, nucleotides, and analogues	Purine nucleosides
Erythrono-1,4-lactone		C4H6O4	118.027		87625		17675-99-9		HMDB0000349	Organic compounds	Organoheterocyclic compounds	Lactones	Gamma butyrolactones
But-2-enoic acid	2-Butenoate	C4H6O2	86.0368	J109.464E	41131	4904	3724-65-0	C01771	HMDB0010720	Organic compounds	Lipids and lipid-like molecules	Fatty Acyls	Fatty acids and conjugates	https://www.genome.jp/dbget-bin/www_bget?cpd:C01771
Cohumulone		C20H28O5	348.194				511-25-1		HMDB0033981	Organic compounds	Organic oxygen compounds	Organooxygen compounds	Alcohols and polyols
Capric acid	Decanoic acid	C10H20O2	172.146	J2.575E	30813	4728	334-48-5	C01571	HMDB0000511	Organic compounds	Lipids and lipid-like molecules	Fatty Acyls	Fatty acids and conjugates	https://www.genome.jp/dbget-bin/www_bget?cpd:C01571	map00061 Fatty acid biosynthesis;map01100 Metabolic pathways;
myo-Inositol	myo-Inositol	C6H12O6	180.063	J4.282J	17268	3437	87-89-8	C00137	HMDB0000211	Organic compounds	Organic oxygen compounds	Organooxygen compounds	Alcohols and polyols	https://www.genome.jp/dbget-bin/www_bget?cpd:C00137	map00052 Galactose metabolism;map00053 Ascorbate and aldarate metabolism;map00521 Streptomycin biosynthesis;map00562 Inositol phosphate metabolism;map01100 Metabolic pathways;map01110 Biosynthesis of secondary metabolites;map01120 Microbial metabolism in diverse environments;map02010 ABC transporters;map04070 Phosphatidylinositol signaling system;
L-Asparagine	L-Asparagine	C4H8N2O3	132.053	J9.178B	17196	3452	70-47-3	C00152	HMDB0000168	Organic compounds	Organic acids and derivatives	Carboxylic acids and derivatives	Amino acids, peptides, and analogues	https://www.genome.jp/dbget-bin/www_bget?cpd:C00152	map00250 Alanine, aspartate and glutamate metabolism;map00460 Cyanoamino acid metabolism;map00970 Aminoacyl-tRNA biosynthesis;map01060 Biosynthesis of plant secondary metabolites;map01100 Metabolic pathways;map01110 Biosynthesis of secondary metabolites;map01230 Biosynthesis of amino acids;map04974 Protein digestion and absorption;map04978 Mineral absorption;map05230 Central carbon metabolism in …
Naringin	Naringin	C27H32O14	580.179	J10.482E	28819	11977	10236-47-2	C09789	HMDB0002927	Organic compounds	Phenylpropanoids and polyketides	Flavonoids	Flavonoid glycosides	https://www.genome.jp/dbget-bin/www_bget?cpd:C09789	map00941 Flavonoid biosynthesis;
Hydroxykynurenine	3-Hydroxykynurenine	C10H12N2O4	224.08	J257.323G	1547	5745	484-78-6	C02794	HMDB0000732	Organic compounds	Organic oxygen compounds	Organooxygen compounds	Carbonyl compounds	https://www.genome.jp/dbget-bin/www_bget?cpd:C02794
6-Hydroxynicotinic acid	6-Hydroxynicotinate	C6H5NO3	139.027	J208I	16168	4265	5006-66-6	C01020	HMDB0002658	Organic compounds	Organoheterocyclic compounds	Pyridines and derivatives	Pyridinecarboxylic acids and derivatives	https://www.genome.jp/dbget-bin/www_bget?cpd:C01020	map00760 Nicotinate and nicotinamide metabolism;map01100 Metabolic pathways;map01120 Microbial metabolism in diverse environments;
Cholesterol sulfate	Cholesterol sulfate	C27H46O4S	466.312	J324.075D	41321	96024263	1256-86-6	C18043	HMDB0000653	Organic compounds	Lipids and lipid-like molecules	Steroids and steroid derivatives	Cholestane steroids	https://www.genome.jp/dbget-bin/www_bget?cpd:C18043	map00140 Steroid hormone biosynthesis;
N-Acetylserine		C5H9NO4	147.053		45441		16354-58-8		HMDB0002931	Organic compounds	Organic acids and derivatives	Carboxylic acids and derivatives	Amino acids, peptides, and analogues
Ethyl tetradecanoate		C16H32O2	256.24		84849		124-06-1		HMDB0034153	Organic compounds	Lipids and lipid-like molecules	Fatty Acyls	Fatty acid esters
Adipic acid	Adipate	C6H10O4	146.058	J10.057I	30832	8368	124-04-9	C06104	HMDB0000448	Organic compounds	Lipids and lipid-like molecules	Fatty Acyls	Fatty acids and conjugates	https://www.genome.jp/dbget-bin/www_bget?cpd:C06104	map00930 Caprolactam degradation;map01100 Metabolic pathways;map01120 Microbial metabolism in diverse environments;map01220 Degradation of aromatic compounds;
Casticin		C19H18O8	374.1		69355		479-91-4		HMDB0030660	Organic compounds	Phenylpropanoids and polyketides	Flavonoids	O-methylated flavonoids
Neolinustatin	Neolinustatin	C17H29NO11	423.174	J412.306I		10534	72229-42-6	C08336	HMDB0038482	Organic compounds	Organooxygen compounds	Carbohydrates and carbohydrate conjugates	Glycosyl compounds	https://www.genome.jp/dbget-bin/www_bget?cpd:C08336
[8]-Dehydrogingerdione		C19H26O4	318.183				77334-08-8		HMDB0039277	Organic compounds	Phenylpropanoids and polyketides	Cinnamic acids and derivatives	Hydroxycinnamic acids and derivatives
2-Furoic acid	2-Furoate	C5H4O3	112.016	J4.288I	30845	4705	88-14-2	C01546	HMDB0000617	Organic compounds	Organoheterocyclic compounds	Furans	Furoic acid and derivatives	https://www.genome.jp/dbget-bin/www_bget?cpd:C01546	map00365 Furfural degradation;map01100 Metabolic pathways;map01120 Microbial metabolism in diverse environments;
LysoPA(18:1(9Z)/0:0)		C21H41O7P	436.259						HMDB0007855	Organic compounds	Lipids and lipid-like molecules	Glycerophospholipids	Glycerophosphates
Rotenone	Rotenone	C23H22O6	394.142	J108.000H	28201	9795	83-79-4	C07593	HMDB0034436	Organic compounds	Phenylpropanoids and polyketides	Isoflavonoids	Isoflavans	https://www.genome.jp/dbget-bin/www_bget?cpd:C07593	map00943 Isoflavonoid biosynthesis;map01061 Biosynthesis of phenylpropanoids;map01110 Biosynthesis of secondary metabolites;map05012 Parkinson disease;
Diosmetin 7-neohesperidoside		C28H32O15	608.174				38665-01-9		HMDB0039856	Organic compounds	Phenylpropanoids and polyketides	Flavonoids	Flavonoid glycosides
Dehydroascorbic acid		C6H6O6	174.016		17242		490-83-5	C00425	HMDB0001264	Organic compounds	Organoheterocyclic compounds	Lactones	Gamma butyrolactones	https://www.genome.jp/dbget-bin/www_bget?cpd:C00425
Estrone sulfate	Estrone 3-sulfate	C18H22O5S	350.119	J5.782G	17474	5545	481-97-0	C02538	HMDB0001425	Organic compounds	Lipids and lipid-like molecules	Steroids and steroid derivatives	Sulfated steroids	https://www.genome.jp/dbget-bin/www_bget?cpd:C02538	map00140 Steroid hormone biosynthesis;map04976 Bile secretion;
Cortisone	Cortisone	C21H28O5	360.194	J4.139D	16962	4024	1953-06-05	C00762	HMDB0002802	Organic compounds	Lipids and lipid-like molecules	Steroids and steroid derivatives	Hydroxysteroids	https://www.genome.jp/dbget-bin/www_bget?cpd:C00762	map00140 Steroid hormone biosynthesis;map01100 Metabolic pathways;map04960 Aldosterone-regulated sodium reabsorption;map05200 Pathways in cancer;map05215 Prostate cancer;map07225 Glucocorticoid and mineralocorticoid receptor agonists/antagonists;
Isorhamnetin	Isorhamnetin	C16H12O7	316.058	J1.543A	6052	12270	480-19-3	C10084	HMDB0002655	Organic compounds	Phenylpropanoids and polyketides	Flavonoids	Flavones	https://www.genome.jp/dbget-bin/www_bget?cpd:C10084
Pyrrolidonecarboxylic acid	5-Oxo-D-proline	C5H7NO3	129.043	J53.019K	16010	5301	4042-36-8	C02237	HMDB0000805	Organic compounds	Organic acids and derivatives	Carboxylic acids and derivatives	Amino acids, peptides, and analogues	https://www.genome.jp/dbget-bin/www_bget?cpd:C02237	map00471 D-Glutamine and D-glutamate metabolism;map01100 Metabolic pathways;
Biorobin		C27H30O15	594.158				17297-56-2		HMDB0037574	Organic compounds	Phenylpropanoids and polyketides	Flavonoids	Flavonoid glycosides
Secoisolariciresinol 9,9'-diglucoside		C32H46O16	686.279				158932-33-3		HMDB0036323	Organic compounds	Lignans, neolignans and related compounds	Lignan glycosides
LysoPE(18:1(9Z)/0:0)		C23H46NO7P	479.301		74971		89576-29-4		HMDB0011506	Organic compounds	Lipids and lipid-like molecules	Glycerophospholipids	Glycerophosphoethanolamines
2-Methylbenzoic acid	o-Toluate	C8H8O2	136.052	J10.074I	36632	9424	118-90-1	C07215	HMDB0002340	Organic compounds	Benzenoids	Benzene and substituted derivatives	Benzoic acids and derivatives	https://www.genome.jp/dbget-bin/www_bget?cpd:C07215	map00622 Xylene degradation;map01100 Metabolic pathways;map01120 Microbial metabolism in diverse environments;map01220 Degradation of aromatic compounds;
Capsaicin	Capsaicin	C18H27NO3	305.199	J1.529F	3374	9083	404-86-4	C06866	HMDB0002227	Organic compounds	Benzenoids	Phenols	Methoxyphenols	https://www.genome.jp/dbget-bin/www_bget?cpd:C06866	map00998 Biosynthesis of various secondary metabolites - part 2;map01060 Biosynthesis of plant secondary metabolites;map01063 Biosynthesis of alkaloids derived from shikimate pathway;map01100 Metabolic pathways;map01110 Biosynthesis of secondary metabolites;map04750 Inflammatory mediator regulation of TRP channels;
(R)-2-Benzylsuccinate	Benzylsuccinate	C11H12O4	208.074	J1.216.713J	1220624	12004	884-33-3	C09816	HMDB0012127	Organic compounds	Phenylpropanoids and polyketides	Phenylpropanoic acids		https://www.genome.jp/dbget-bin/www_bget?cpd:C09816	map00623 Toluene degradation;map01100 Metabolic pathways;map01120 Microbial metabolism in diverse environments;map01220 Degradation of aromatic compounds;
Dihydrolipoate	Dihydrolipoate	C8H16O2S2	208.059	J86.722E	18047	5225	462-20-4	C02147	HMDB0012210	Organic compounds	Lipids and lipid-like molecules	Fatty Acyls	Fatty acids and conjugates	https://www.genome.jp/dbget-bin/www_bget?cpd:C02147	map00785 Lipoic acid metabolism;map01100 Metabolic pathways;
Margaritene		C28H32O14	592.179				64271-10-9		HMDB0037540	Organic compounds	Phenylpropanoids and polyketides	Flavonoids	Flavonoid glycosides
(-)-Matairesinol	Matairesinol	C20H22O6	358.142	J14.221B	6698	12865	580-72-3	C10682	HMDB0035698	Organic compounds	Lignans, neolignans and related compounds	Furanoid lignans	Tetrahydrofuran lignans	https://www.genome.jp/dbget-bin/www_bget?cpd:C10682	map00998 Biosynthesis of various secondary metabolites - part 2;map01061 Biosynthesis of phenylpropanoids;map01110 Biosynthesis of secondary metabolites;
3'-AMP	3'-AMP	C10H14N5O7P	347.063	J36.734F	28931	4566	84-21-9	C01367	HMDB0003540	Organic compounds	Nucleosides, nucleotides, and analogues	Ribonucleoside 3'-phosphates		https://www.genome.jp/dbget-bin/www_bget?cpd:C01367	map00230 Purine metabolism;map01100 Metabolic pathways;
Kaempferol	Kaempferol	C15H10O6	286.048	J1.575J	28499	8191	520-18-3	C05903	HMDB0005801	Organic compounds	Phenylpropanoids and polyketides	Flavonoids	Flavones	https://www.genome.jp/dbget-bin/www_bget?cpd:C05903	map00941 Flavonoid biosynthesis;map00944 Flavone and flavonol biosynthesis;map01061 Biosynthesis of phenylpropanoids;map01100 Metabolic pathways;map01110 Biosynthesis of secondary metabolites;
Sclareol	Sclareol	C20H36O2	308.272	J13.989K	9053	11375	515-03-7	C09183	HMDB0036827	Organic compounds	Lipids and lipid-like molecules	Prenol lipids	Diterpenoids	https://www.genome.jp/dbget-bin/www_bget?cpd:C09183	map00904 Diterpenoid biosynthesis;map01110 Biosynthesis of secondary metabolites;
Astragalin	Kaempferol 3-O-glucoside	C21H20O11	448.101	J12.462A	30200	14394	480-10-4	C12249	HMDB0037429	Organic compounds	Phenylpropanoids and polyketides	Flavonoids	Flavonoid glycosides	https://www.genome.jp/dbget-bin/www_bget?cpd:C12249	map00944 Flavone and flavonol biosynthesis;map01110 Biosynthesis of secondary metabolites;
Multinoside A	Multinoside A	C27H30O16	610.153	J1.243.548G	81186	96023908	59262-54-3	C17563	HMDB0037935	Organic compounds	Phenylpropanoids and polyketides	Flavonoids	Flavonoid glycosides	https://www.genome.jp/dbget-bin/www_bget?cpd:C17563
Terephthalic acid	Terephthalate	C8H6O4	166.027	J3.588B	15702	8573	100-21-0	C06337	HMDB0002428	Organic compounds	Benzenoids	Benzene and substituted derivatives	Benzoic acids and derivatives	https://www.genome.jp/dbget-bin/www_bget?cpd:C06337	map00624 Polycyclic aromatic hydrocarbon degradation;map00627 Aminobenzoate degradation;map01100 Metabolic pathways;map01120 Microbial metabolism in diverse environments;map01220 Degradation of aromatic compounds;
Mauritianin		C33H40O19	740.216				109008-28-8		HMDB0040562	Organic compounds	Phenylpropanoids and polyketides	Flavonoids	Flavonoid glycosides
cis,cis-Muconic acid	cis,cis-Muconate	C6H6O4	142.027	J73.682A	16508	5495	1119-72-8	C02480	HMDB0006331	Organic compounds	Lipids and lipid-like molecules	Fatty Acyls	Fatty acids and conjugates	https://www.genome.jp/dbget-bin/www_bget?cpd:C02480	map00362 Benzoate degradation;map01100 Metabolic pathways;map01120 Microbial metabolism in diverse environments;map01220 Degradation of aromatic compounds;
Kojic acid	Kojic acid	C6H6O4	142.027	J1.564D	43572	17395516	501-30-4	C14516	HMDB0032923	Organic compounds	Organoheterocyclic compounds	Pyrans	Pyranones and derivatives	https://www.genome.jp/dbget-bin/www_bget?cpd:C14516
3-Hydroxybutyric acid	(R)-3-Hydroxybutanoate	C4H8O3	104.047	J5.217E	20067	4324	300-85-6	C01089	HMDB0000357	Organic compounds	Organic acids and derivatives	Hydroxy acids and derivatives	Beta hydroxy acids and derivatives	https://www.genome.jp/dbget-bin/www_bget?cpd:C01089	map00072 Synthesis and degradation of ketone bodies;map00650 Butanoate metabolism;map01100 Metabolic pathways;map04024 cAMP signaling pathway;
Hydroxypyruvic acid	Hydroxypyruvate	C3H4O4	104.011	J515.825G	30841	3468	1113-60-6	C00168	HMDB0001352	Organic compounds	Organic acids and derivatives	Hydroxy acids and derivatives	Beta hydroxy acids and derivatives	https://www.genome.jp/dbget-bin/www_bget?cpd:C00168	map00260 Glycine, serine and threonine metabolism;map00630 Glyoxylate and dicarboxylate metabolism;map00680 Methane metabolism;map01100 Metabolic pathways;map01110 Biosynthesis of secondary metabolites;map01120 Microbial metabolism in diverse environments;map01200 Carbon metabolism;
Artemetin		C20H20O8	388.116		479529		479-90-3		HMDB0030095	Organic compounds	Phenylpropanoids and polyketides	Flavonoids	O-methylated flavonoids
Citramalic acid	Citramalate	C5H8O5	148.037	J7.390C	15584	4073	597-44-4	C00815	HMDB0000426	Organic compounds	Lipids and lipid-like molecules	Fatty Acyls	Fatty acids and conjugates	https://www.genome.jp/dbget-bin/www_bget?cpd:C00815
Levocetirizine		C21H25ClN2O3	388.155		94559		130018-77-8		HMDB0240226	Organic compounds	Benzenoids	Benzene and substituted derivatives	Diphenylmethanes
Glutaric acid	Glutarate	C5H8O4	132.042	J40.077G	17859	3772	110-94-1	C00489	HMDB0000661	Organic compounds	Organic acids and derivatives	Carboxylic acids and derivatives	Dicarboxylic acids and derivatives	https://www.genome.jp/dbget-bin/www_bget?cpd:C00489	map00071 Fatty acid degradation;map00310 Lysine degradation;map01100 Metabolic pathways;map01120 Microbial metabolism in diverse environments;
Sissotrin		C22H22O10	446.121				5928-26-7		HMDB0033990	Organic compounds	Phenylpropanoids and polyketides	Isoflavonoids	Isoflavonoid O-glycosides
Naringenin	Naringenin	C15H12O5	272.068	J325.849A	17846	3792	480-41-1	C00509	HMDB0002670	Organic compounds	Phenylpropanoids and polyketides	Flavonoids	Flavans	https://www.genome.jp/dbget-bin/www_bget?cpd:C00509	map00941 Flavonoid biosynthesis;map00943 Isoflavonoid biosynthesis;map01061 Biosynthesis of phenylpropanoids;map01100 Metabolic pathways;map01110 Biosynthesis of secondary metabolites;
(R)-lipoic acid	(R)-Lipoate	C8H14O2S2	206.044	J9.331I	30314	47205549	1200-22-2	C16241	HMDB0001451	Organic compounds	Organoheterocyclic compounds	Dithiolanes	Lipoic acids and derivatives	https://www.genome.jp/dbget-bin/www_bget?cpd:C16241	map00785 Lipoic acid metabolism;map01100 Metabolic pathways;
Dimethylmalonic acid		C5H8O4	132.042		111517		595-46-0		HMDB0002001	Organic compounds	Organic acids and derivatives	Carboxylic acids and derivatives	Dicarboxylic acids and derivatives
(10E,12Z)-9-HODE		C18H32O3	296.235		72651		98524-19-7		HMDB0062652	Organic compounds	Lipids and lipid-like molecules	Fatty Acyls	Lineolic acids and derivatives
15-Deoxy-d-12,14-PGJ2	15-Deoxy-Delta12,14-PGJ2	C20H28O3	316.204	J2.788.586A	34159	17395716	87893-55-8	C14717	HMDB0005079	Organic compounds	Lipids and lipid-like molecules	Fatty Acyls	Eicosanoids	https://www.genome.jp/dbget-bin/www_bget?cpd:C14717	map00590 Arachidonic acid metabolism;
5,7-dihydroxy-2-(4-hydroxy-3-methoxyphenyl)-3-{[3,4,5-trihydroxy-6-(hydroxymethyl)oxan-2-yl]oxy}-4H-chromen-4-one		C22H22O12	478.111						HMDB0126573	Organic compounds	Phenylpropanoids and polyketides	Flavonoids	Flavonoid glycosides
Uracil	Uracil	C4H4N2O2	112.027	J4.842I	17568	3406	66-22-8	C00106	HMDB0000300	Organic compounds	Organoheterocyclic compounds	Diazines	Pyrimidines and pyrimidine derivatives	https://www.genome.jp/dbget-bin/www_bget?cpd:C00106	map00240 Pyrimidine metabolism;map00410 beta-Alanine metabolism;map00770 Pantothenate and CoA biosynthesis;map01100 Metabolic pathways;
Aldehydo-D-xylose	D-Xylose	C5H10O5	150.053	J2.806A	53455	3481		C00181	HMDB0060254	Organic compounds	Organic oxygen compounds	Organooxygen compounds	Carbohydrates and carbohydrate conjugates	https://www.genome.jp/dbget-bin/www_bget?cpd:C00181	map00040 Pentose and glucuronate interconversions;map00520 Amino sugar and nucleotide sugar metabolism;map01100 Metabolic pathways;map02010 ABC transporters;
5-Methylcytidine		C10H15N3O5	257.101		20607		2140-61-6		HMDB0000982	Organic compounds	Nucleosides, nucleotides, and analogues	Pyrimidine nucleosides
Caffeine	Caffeine	C8H10N4O2	194.08	J2.330B	27732	9684	1958-08-02	C07481	HMDB0001847	Organic compounds	Organoheterocyclic compounds	Imidazopyrimidines	Purines and purine derivatives	https://www.genome.jp/dbget-bin/www_bget?cpd:C07481	map00232 Caffeine metabolism;map01060 Biosynthesis of plant secondary metabolites;map01065 Biosynthesis of alkaloids derived from histidine and purine;map01100 Metabolic pathways;map01110 Biosynthesis of secondary metabolites;map01120 Microbial metabolism in diverse environments;
Artesunate		C19H28O8	384.178				88495-63-0		HMDB0240267	Organic compounds	Lipids and lipid-like molecules	Prenol lipids	Sesquiterpenoids
Citraconic acid	2-Methylmaleate	C5H6O4	130.027	J6.106I	17626	5291	498-23-7	C02226	HMDB0000634	Organic compounds	Lipids and lipid-like molecules	Fatty Acyls	Fatty acids and conjugates	https://www.genome.jp/dbget-bin/www_bget?cpd:C02226	map00290 Valine, leucine and isoleucine biosynthesis;map00660 C5-Branched dibasic acid metabolism;map01100 Metabolic pathways;map01210 2-Oxocarboxylic acid metabolism;
Folinic acid	Folinic acid	C20H23N7O7	473.166	J9.322J	209153	6294	1958-05-09	C03479	HMDB0001562	Organic compounds	Organoheterocyclic compounds	Pteridines and derivatives	Pterins and derivatives	https://www.genome.jp/dbget-bin/www_bget?cpd:C03479	map00670 One carbon pool by folate;map01100 Metabolic pathways;
D-Xylose	D-Xylose	C5H10O5	150.053	J2.806A	53455	3481	58-86-6	C00181	HMDB0000098	Organic compounds	Organic oxygen compounds	Organooxygen compounds	Carbohydrates and carbohydrate conjugates	https://www.genome.jp/dbget-bin/www_bget?cpd:C00181	map00040 Pentose and glucuronate interconversions;map00520 Amino sugar and nucleotide sugar metabolism;map01100 Metabolic pathways;map02010 ABC transporters;
[6]-Dehydrogingerdione		C17H22O4	290.152				76060-35-0		HMDB0029474	Organic compounds	Phenylpropanoids and polyketides	Cinnamic acids and derivatives	Hydroxycinnamic acids and derivatives
Neohesperidin dihydrochalcone		C28H36O15	612.205				20702-77-6		HMDB0030542	Organic compounds	Phenylpropanoids and polyketides	Flavonoids	Flavonoid glycosides
Bilobalide A	Bilobalide	C15H18O8	326.1	J17.976K		9807	33570-04-6	C07605	HMDB0036735	Organic compounds	Lipids and lipid-like molecules	Prenol lipids	Terpene lactones	https://www.genome.jp/dbget-bin/www_bget?cpd:C07605
Riboflavin	Riboflavin	C17H20N4O6	376.138	J3.876H	17015	3554	83-88-5	C00255	HMDB0000244	Organic compounds	Organoheterocyclic compounds	Pteridines and derivatives	Alloxazines and isoalloxazines	https://www.genome.jp/dbget-bin/www_bget?cpd:C00255	map00740 Riboflavin metabolism;map01100 Metabolic pathways;map01110 Biosynthesis of secondary metabolites;map02010 ABC transporters;map04977 Vitamin digestion and absorption;
D-Ribose	D-Ribose	C5H10O5	150.053	J60.867J	47013	3421	613-83-2	C00121	HMDB0000283	Organic compounds	Organic oxygen compounds	Organooxygen compounds	Carbohydrates and carbohydrate conjugates	https://www.genome.jp/dbget-bin/www_bget?cpd:C00121	map00030 Pentose phosphate pathway;map01100 Metabolic pathways;map02010 ABC transporters;map02030 Bacterial chemotaxis;
5-hydroxy-2-phenyl-4H-chromen-4-one		C15H10O3	238.063						HMDB0141534	Organic compounds	Phenylpropanoids and polyketides	Flavonoids	Flavones
Stachyose	Stachyose	C24H42O21	666.222	J5.938B	17164	4765	470-55-3	C01613	HMDB0003553	Organic compounds	Organic oxygen compounds	Organooxygen compounds	Carbohydrates and carbohydrate conjugates	https://www.genome.jp/dbget-bin/www_bget?cpd:C01613	map00052 Galactose metabolism;map01100 Metabolic pathways;
Glucose 6-phosphate	D-Glucose 6-phosphate	C6H13O9P	260.03	J166.116G	4170	3392	56-73-5	C00092	HMDB0001401	Organic compounds	Organic oxygen compounds	Organooxygen compounds	Carbohydrates and carbohydrate conjugates	https://www.genome.jp/dbget-bin/www_bget?cpd:C00092	map00500 Starch and sucrose metabolism;map00521 Streptomycin biosynthesis;map00524 Neomycin, kanamycin and gentamicin biosynthesis;map00562 Inositol phosphate metabolism;map00998 Biosynthesis of various secondary metabolites - part 2;map01062 Biosynthesis of terpenoids and steroids;map01100 Metabolic pathways;map01110 Biosynthesis of secondary metabolites;map02020 Two-component system;map02060 Ph…
Daidzin	Daidzin	C21H20O9	416.111	J22.589D	42202	12402	552-66-9	C10216	HMDB0033991	Organic compounds	Phenylpropanoids and polyketides	Isoflavonoids	Isoflavonoid O-glycosides	https://www.genome.jp/dbget-bin/www_bget?cpd:C10216	map00943 Isoflavonoid biosynthesis;
DL-Dopa	3,4-Dihydroxy-L-phenylalanine	C9H11NO4	197.069	J9.225H	49168	3648	63-84-3	C00355	HMDB0000609	Organic compounds	Organic acids and derivatives	Carboxylic acids and derivatives	Amino acids, peptides, and analogues	https://www.genome.jp/dbget-bin/www_bget?cpd:C00355	map00350 Tyrosine metabolism;map00950 Isoquinoline alkaloid biosynthesis;map00965 Betalain biosynthesis;map01060 Biosynthesis of plant secondary metabolites;map01063 Biosynthesis of alkaloids derived from shikimate pathway;map01100 Metabolic pathways;map01110 Biosynthesis of secondary metabolites;map04728 Dopaminergic synapse;map04917 Prolactin signaling pathway;map05012 Parkinson disease;map0503…
3-(3,4-Dihydroxy-5-methoxy)-2-propenoic acid	5-Hydroxyferulic acid methyl ester	C10H10O5	210.053	J821.082I	2069	7937	1782-55-4	C05619	HMDB0035484	Organic compounds	Phenylpropanoids and polyketides	Cinnamic acids and derivatives	Hydroxycinnamic acids and derivatives	https://www.genome.jp/dbget-bin/www_bget?cpd:C05619	map00940 Phenylpropanoid biosynthesis;map01061 Biosynthesis of phenylpropanoids;map01100 Metabolic pathways;map01110 Biosynthesis of secondary metabolites;
Maleic acid	Fumarate	C4H4O4	116.011	J2.880K	18012	3422	110-16-7	C00122	HMDB0000176	Organic compounds	Organic acids and derivatives	Carboxylic acids and derivatives	Dicarboxylic acids and derivatives	https://www.genome.jp/dbget-bin/www_bget?cpd:C00122	map00020 Citrate cycle (TCA cycle);map00190 Oxidative phosphorylation;map00220 Arginine biosynthesis;map00250 Alanine, aspartate and glutamate metabolism;map00350 Tyrosine metabolism;map00360 Phenylalanine metabolism;map00620 Pyruvate metabolism;map00643 Styrene degradation;map00650 Butanoate metabolism;map00720 Carbon fixation pathways in prokaryotes;map00760 Nicotinate and nicotinamide metaboli…
Dopamine	Dopamine	C8H11NO2	153.079	J4.120C	18243	6517	62-31-7	C03758	HMDB0000073	Organic compounds	Benzenoids	Phenols	Benzenediols	https://www.genome.jp/dbget-bin/www_bget?cpd:C03758	map00350 Tyrosine metabolism;map00950 Isoquinoline alkaloid biosynthesis;map00965 Betalain biosynthesis;map01060 Biosynthesis of plant secondary metabolites;map01063 Biosynthesis of alkaloids derived from shikimate pathway;map01100 Metabolic pathways;map01110 Biosynthesis of secondary metabolites;map04024 cAMP signaling pathway;map04080 Neuroactive ligand-receptor interaction;map04540 Gap junctio…
L-Lactic acid	(R)-Lactate	C3H6O3	90.0317	J9.141C	42111	3555	79-33-4	C00256	HMDB0000190	Organic compounds	Organic acids and derivatives	Hydroxy acids and derivatives	Alpha hydroxy acids and derivatives	https://www.genome.jp/dbget-bin/www_bget?cpd:C00256	map00620 Pyruvate metabolism;map01100 Metabolic pathways;map01120 Microbial metabolism in diverse environments;map01502 Vancomycin resistance;
(S,E)-Zearalenone	Zearalenone	C18H22O5	318.147	J2.749I		12167	17924-92-4	C09981	HMDB0031752	Organic compounds	Phenylpropanoids and polyketides	Macrolides and analogues	Zearalenones	https://www.genome.jp/dbget-bin/www_bget?cpd:C09981
Deoxyadenosine	Deoxyadenosine	C10H13N5O3	251.102	J80.042B	17256	3839	958-09-8	C00559	HMDB0000101	Organic compounds	Nucleosides, nucleotides, and analogues	Purine nucleosides	Purine 2'-deoxyribonucleosides	https://www.genome.jp/dbget-bin/www_bget?cpd:C00559	map00230 Purine metabolism;map01100 Metabolic pathways;map02010 ABC transporters;
Sedoheptulose	Sedoheptulose	C7H14O7	210.074	J14.590D	130460	5162	3019-74-7	C02076	HMDB0003219	Organic compounds	Organic oxygen compounds	Organooxygen compounds	Carbohydrates and carbohydrate conjugates	https://www.genome.jp/dbget-bin/www_bget?cpd:C02076	map00710 Carbon fixation in photosynthetic organisms;map01100 Metabolic pathways;
Xanthoxylin	Xanthoxylin	C10H12O4	196.074	J4.315J	562352	12909	90-24-4	C10726	HMDB0029645	Organic compounds	Organic oxygen compounds	Organooxygen compounds	Carbonyl compounds	https://www.genome.jp/dbget-bin/www_bget?cpd:C10726
Cytidine	Cytarabine	C9H13N3O5	243.086	J2.958K	28680	5877	65-46-3	C02961	HMDB0000089	Organic compounds	Nucleosides, nucleotides, and analogues	Pyrimidine nucleosides		https://www.genome.jp/dbget-bin/www_bget?cpd:C02961
AICAR	1-(5'-Phosphoribosyl)-5-amino-4-imidazolecarboxamide	C9H15N4O8P	338.063	J7.665A	18406	7258	3031-94-5	C04677	HMDB0001517	Organic compounds	Nucleosides, nucleotides, and analogues	Imidazole ribonucleosides and ribonucleotides	1-ribosyl-imidazolecarboxamides	https://www.genome.jp/dbget-bin/www_bget?cpd:C04677	map00230 Purine metabolism;map00340 Histidine metabolism;map01060 Biosynthesis of plant secondary metabolites;map01065 Biosynthesis of alkaloids derived from histidine and purine;map01100 Metabolic pathways;map01110 Biosynthesis of secondary metabolites;map04152 AMPK signaling pathway;
Deoxyinosine	Deoxyinosine	C10H12N4O4	252.086	J128.131C	28997	7859	890-38-0	C05512	HMDB0000071	Organic compounds	Nucleosides, nucleotides, and analogues	Purine nucleosides	Purine 2'-deoxyribonucleosides	https://www.genome.jp/dbget-bin/www_bget?cpd:C05512	map00230 Purine metabolism;map01100 Metabolic pathways;map02010 ABC transporters;
Succinylacetone		C7H10O4	158.058		87897		51568-18-4		HMDB0000635	Organic compounds	Organic acids and derivatives	Keto acids and derivatives	Medium-chain keto acids and derivatives
Methyl jasmonate	Methyl jasmonate	C13H20O3	224.141	J128.619F	15929	13682	1211-29-6	C11512	HMDB0036583	Organic compounds	Lipids and lipid-like molecules	Fatty Acyls	Lineolic acids and derivatives	https://www.genome.jp/dbget-bin/www_bget?cpd:C11512	map00592 alpha-Linolenic acid metabolism;map01110 Biosynthesis of secondary metabolites;
D-Glucuronic acid	D-Glucuronate	C6H10O7	194.043	J82.112H	42717	3491	6556-12-03	C00191	HMDB0000127	Organic compounds	Organic oxygen compounds	Organooxygen compounds	Carbohydrates and carbohydrate conjugates	https://www.genome.jp/dbget-bin/www_bget?cpd:C00191	map00040 Pentose and glucuronate interconversions;map00053 Ascorbate and aldarate metabolism;map00520 Amino sugar and nucleotide sugar metabolism;map00562 Inositol phosphate metabolism;map01100 Metabolic pathways;
Urocanic acid	Urocanate	C6H6N2O2	138.043	J5.039C	30817	4043	104-98-3	C00785	HMDB0000301	Organic compounds	Organoheterocyclic compounds	Azoles	Imidazoles	https://www.genome.jp/dbget-bin/www_bget?cpd:C00785	map00340 Histidine metabolism;map01100 Metabolic pathways;
3-Furoic acid		C5H4O3	112.016		30846		488-93-7		HMDB0000444	Organic compounds	Organoheterocyclic compounds	Furans	Furoic acid and derivatives
1-deoxy-1-(N6-lysino)-D-fructose	Aspartate	C4H7NO4	133.038	J44.432D	22660	47205730	617-45-8	C16433	HMDB0062186	Organic compounds	Organic acids and derivatives	Carboxylic acids and derivatives	Amino acids, peptides, and analogues	https://www.genome.jp/dbget-bin/www_bget?cpd:C16433
Bergapten	Bergapten	C12H8O4	216.042	J12.563F	18293	4715	484-20-8	C01557	HMDB0030637	Organic compounds	Phenylpropanoids and polyketides	Coumarins and derivatives	Furanocoumarins	https://www.genome.jp/dbget-bin/www_bget?cpd:C01557	map01061 Biosynthesis of phenylpropanoids;map01110 Biosynthesis of secondary metabolites;
N-Acetyl-L-phenylalanine	N-Acetyl-L-phenylalanine	C11H13NO3	207.09	J27.562J	16259	6328	2018-61-3	C03519	HMDB0000512	Organic compounds	Organic acids and derivatives	Carboxylic acids and derivatives	Amino acids, peptides, and analogues	https://www.genome.jp/dbget-bin/www_bget?cpd:C03519	map00360 Phenylalanine metabolism;map01100 Metabolic pathways;
Gluconolactone	D-Glucono-1,5-lactone	C6H10O6	178.048	J1.174F	16217	3498	90-80-2	C00198	HMDB0000150	Organic compounds	Organic oxygen compounds	Organooxygen compounds	Carbohydrates and carbohydrate conjugates	https://www.genome.jp/dbget-bin/www_bget?cpd:C00198	map00030 Pentose phosphate pathway;map01100 Metabolic pathways;map01110 Biosynthesis of secondary metabolites;map01120 Microbial metabolism in diverse environments;map01200 Carbon metabolism;
M-toluic Acid	m-Methylbenzoate	C8H8O2	136.052	J47.804K	10589	9420	1999-04-07	C07211	HMDB0062810	Organic compounds	Benzenoids	Benzene and substituted derivatives	Benzoic acids and derivatives	https://www.genome.jp/dbget-bin/www_bget?cpd:C07211	map00622 Xylene degradation;map01100 Metabolic pathways;map01120 Microbial metabolism in diverse environments;map01220 Degradation of aromatic compounds;
Kaempferitrin	Kaempferitrin	C27H30O14	578.164	J94.496C	68883	96023467	482-38-2	C16981	HMDB0037438	Organic compounds	Phenylpropanoids and polyketides	Flavonoids	Flavonoid glycosides	https://www.genome.jp/dbget-bin/www_bget?cpd:C16981
Nomilin	Nomilin	C28H34O9	514.22	J82.297C		10966	1063-77-0	C08773	HMDB0035772	Organic compounds	Lipids and lipid-like molecules	Prenol lipids	Triterpenoids	https://www.genome.jp/dbget-bin/www_bget?cpd:C08773
D-Glucurono-6,3-lactone	D-Glucuronolactone	C6H8O6	176.032	J3.805I	18268	5641	32449-92-6	C02670	HMDB0006355	Organic compounds	Organoheterocyclic compounds	Furofurans	Isosorbides	https://www.genome.jp/dbget-bin/www_bget?cpd:C02670	map00053 Ascorbate and aldarate metabolism;map01100 Metabolic pathways;
Dehydroepiandrosterone sulfate	Dehydroepiandrosterone sulfate	C19H28O5S	368.166	J412.303D	16814	7160	651-48-9	C04555	HMDB0001032	Organic compounds	Lipids and lipid-like molecules	Steroids and steroid derivatives	Sulfated steroids	https://www.genome.jp/dbget-bin/www_bget?cpd:C04555	map00140 Steroid hormone biosynthesis;map04976 Bile secretion;
N-Phenylacetylphenylalanine		C17H17NO3	283.121		975589		738-75-0		HMDB0002372	Organic compounds	Organic acids and derivatives	Carboxylic acids and derivatives	Amino acids, peptides, and analogues
Succinic acid semialdehyde	Succinate semialdehyde	C4H6O3	102.032	J61.361D	16265	3531	692-29-5	C00232	HMDB0001259	Organic compounds	Lipids and lipid-like molecules	Fatty Acyls	Fatty acids and conjugates	https://www.genome.jp/dbget-bin/www_bget?cpd:C00232	map00250 Alanine, aspartate and glutamate metabolism;map00350 Tyrosine metabolism;map00650 Butanoate metabolism;map00720 Carbon fixation pathways in prokaryotes;map00750 Vitamin B6 metabolism;map00760 Nicotinate and nicotinamide metabolism;map01100 Metabolic pathways;map01120 Microbial metabolism in diverse environments;map01200 Carbon metabolism;map02024 Quorum sensing;
Hesperetin 7-neohesperidoside	Neohesperidin	C28H34O15	610.19	J15.272B	59016	11994	13241-33-3	C09806	HMDB0030748	Organic compounds	Phenylpropanoids and polyketides	Flavonoids	Flavonoid glycosides	https://www.genome.jp/dbget-bin/www_bget?cpd:C09806	map00941 Flavonoid biosynthesis;
trans-Piceid	Piceid	C20H22O8	390.131	J17.288J	8198	12461	27208-80-6	C10275	HMDB0030564	Organic compounds	Phenylpropanoids and polyketides	Stilbenes	Stilbene glycosides	https://www.genome.jp/dbget-bin/www_bget?cpd:C10275
Isopimaric acid	Isopimaric acid	C20H30O2	302.225	J8.075F	6039	11310	5835-26-7	C09118	HMDB0036811	Organic compounds	Lipids and lipid-like molecules	Prenol lipids	Diterpenoids	https://www.genome.jp/dbget-bin/www_bget?cpd:C09118	map00904 Diterpenoid biosynthesis;map01110 Biosynthesis of secondary metabolites;
Liquiritin	Liquiritin	C21H22O9	418.126	J22.605J		96023475	551-15-5	C16989	HMDB0029520	Organic compounds	Phenylpropanoids and polyketides	Flavonoids	Flavonoid glycosides	https://www.genome.jp/dbget-bin/www_bget?cpd:C16989
3,4-Dihydroxybenzaldehyde	3,4-Dihydroxybenzaldehyde	C7H6O3	138.032	J5.647B	50205	96023224	139-85-5	C16700	HMDB0059965	Organic compounds	Benzenoids	Benzene and substituted derivatives	Benzaldehydes	https://www.genome.jp/dbget-bin/www_bget?cpd:C16700	map00950 Isoquinoline alkaloid biosynthesis;map01063 Biosynthesis of alkaloids derived from shikimate pathway;
Nicotinic acid	Nicotinate	C6H5NO2	123.032	J2.809F	15940	3552	59-67-6	C00253	HMDB0001488	Organic compounds	Organoheterocyclic compounds	Pyridines and derivatives	Pyridinecarboxylic acids and derivatives	https://www.genome.jp/dbget-bin/www_bget?cpd:C00253	map00760 Nicotinate and nicotinamide metabolism;map00960 Tropane, piperidine and pyridine alkaloid biosynthesis;map01060 Biosynthesis of plant secondary metabolites;map01064 Biosynthesis of alkaloids derived from ornithine, lysine and nicotinic acid;map01100 Metabolic pathways;map01110 Biosynthesis of secondary metabolites;map01120 Microbial metabolism in diverse environments;map05133 Pertussis;
(-)-Guttiferone E	Garcinol	C38H50O6	602.361	J819.277D		12115	78824-30-3	C09929	HMDB0039154	Organic compounds	Lipids and lipid-like molecules	Prenol lipids	Monoterpenoids	https://www.genome.jp/dbget-bin/www_bget?cpd:C09929
Hypoxanthine	Hypoxanthine	C5H4N4O	136.039	J1.934H	17368	3560	68-94-0	C00262	HMDB0000157	Organic compounds	Organoheterocyclic compounds	Imidazopyrimidines	Purines and purine derivatives	https://www.genome.jp/dbget-bin/www_bget?cpd:C00262	map00230 Purine metabolism;map01100 Metabolic pathways;
Isoeugenitol		C11H10O4	206.058		895319		479-06-1		HMDB0029472	Organic compounds	Organoheterocyclic compounds	Benzopyrans	1-benzopyrans
2-Methylglutaric acid		C6H10O4	146.058		68567		617-62-9		HMDB0000422	Organic compounds	Lipids and lipid-like molecules	Fatty Acyls	Fatty acids and conjugates
Dibutyl phthalate	Dibutyl phthalate	C16H22O4	278.152	J3.882B	34687	7847024	84-74-2	C14214	HMDB0033244	Organic compounds	Benzenoids	Benzene and substituted derivatives	Benzoic acids and derivatives	https://www.genome.jp/dbget-bin/www_bget?cpd:C14214
3-Hydroxymethylglutaric acid	3-Hydroxy-3-methylglutarate	C6H10O5	162.053	J6.212J	16831	6518	503-49-1	C03761	HMDB0000355	Organic compounds	Lipids and lipid-like molecules	Fatty Acyls	Fatty acids and conjugates	https://www.genome.jp/dbget-bin/www_bget?cpd:C03761
Syringic acid	Syringic acid	C9H10O5	198.053	J11.712I	68329	13016	530-57-4	C10833	HMDB0002085	Organic compounds	Benzenoids	Benzene and substituted derivatives	Benzoic acids and derivatives	https://www.genome.jp/dbget-bin/www_bget?cpd:C10833	map00627 Aminobenzoate degradation;map01120 Microbial metabolism in diverse environments;
Artocarpin		C26H28O6	436.189		65439		7608-44-8		HMDB0030849	Organic compounds	Phenylpropanoids and polyketides	Flavonoids	Flavones
3-O-p-Coumaroylquinic acid		C16H18O8	338.1						HMDB0029681	Organic compounds	Organic oxygen compounds	Organooxygen compounds	Alcohols and polyols
Cytosine	Cytosine	C4H5N3O	111.043	J9.343B	16040	3670	71-30-7	C00380	HMDB0000630	Organic compounds	Organoheterocyclic compounds	Diazines	Pyrimidines and pyrimidine derivatives	https://www.genome.jp/dbget-bin/www_bget?cpd:C00380	map00240 Pyrimidine metabolism;map01100 Metabolic pathways;
3-O-Feruloylquinic acid		C17H20O9	368.111				62929-69-5		HMDB0030669	Organic compounds	Organooxygen compounds	Alcohols and polyols	Cyclic alcohols and derivatives
N-Acetylvaline		C7H13NO3	159.09				3067-19-4		HMDB0011757	Organic compounds	Organic acids and derivatives	Carboxylic acids and derivatives	Amino acids, peptides, and analogues
Paliperidone		C23H27FN4O3	426.207		83804		144598-75-4		HMDB0015396	Organic compounds	Organoheterocyclic compounds	Pyridopyrimidines
Hesperetin	Hesperetin	C16H14O6	302.079	J9.235E	28230	4847	520-33-2	C01709	HMDB0005782	Organic compounds	Phenylpropanoids and polyketides	Flavonoids	O-methylated flavonoids	https://www.genome.jp/dbget-bin/www_bget?cpd:C01709	map00941 Flavonoid biosynthesis;
1-tetradecanoyl-sn-glycero-3-phosphate		C17H35O7P	382.212		62833				HMDB0062321	Organic compounds	Lipids and lipid-like molecules	Glycerophospholipids	Glycerophosphates
Tiglylglycine		C7H11NO3	157.074		73018		35842-45-6		HMDB0000959	Organic compounds	Organic acids and derivatives	Carboxylic acids and derivatives	Amino acids, peptides, and analogues
2-Isopropylmalic acid	alpha-Isopropylmalate	C7H12O5	176.068	J319.987H	35128	5516	3237-44-3	C02504	HMDB0000402	Organic compounds	Lipids and lipid-like molecules	Fatty Acyls	Fatty acids and conjugates	https://www.genome.jp/dbget-bin/www_bget?cpd:C02504	map00290 Valine, leucine and isoleucine biosynthesis;map00620 Pyruvate metabolism;map01100 Metabolic pathways;map01110 Biosynthesis of secondary metabolites;map01210 2-Oxocarboxylic acid metabolism;map01230 Biosynthesis of amino acids;
Isosakuranin		C22H24O10	448.137				491-69-0		HMDB0029481	Organic compounds	Phenylpropanoids and polyketides	Flavonoids	Flavonoid glycosides
alpha-Ketoisovaleric acid	3-Methyl-2-oxobutanoic acid	C5H8O3	116.047	J39.558G	16530	3441	759-05-7	C00141	HMDB0000019	Organic compounds	Organic acids and derivatives	Keto acids and derivatives	Short-chain keto acids and derivatives	https://www.genome.jp/dbget-bin/www_bget?cpd:C00141	map00280 Valine, leucine and isoleucine degradation;map00290 Valine, leucine and isoleucine biosynthesis;map00770 Pantothenate and CoA biosynthesis;map00966 Glucosinolate biosynthesis;map01100 Metabolic pathways;map01110 Biosynthesis of secondary metabolites;map01210 2-Oxocarboxylic acid metabolism;map01230 Biosynthesis of amino acids;
N-Carboxyethyl-g-aminobutyric acid		C7H13NO4	175.084				4386-03-02		HMDB0002201	Organic compounds	Organic acids and derivatives	Carboxylic acids and derivatives	Amino acids, peptides, and analogues
Zingerone	Zingerone	C11H14O3	194.094	J5.356B	68657	96023843	122-48-5	C17497	HMDB0032590	Organic compounds	Benzenoids	Benzene and substituted derivatives	Phenols and derivatives	https://www.genome.jp/dbget-bin/www_bget?cpd:C17497
NAD	NAD+	C21H28N7O14P2	664.117	J136.554A	15846	3305	53-84-9	C00003	HMDB0000902	Organic compounds	Nucleosides, nucleotides, and analogues	(5'-&gt;5')-dinucleotides		https://www.genome.jp/dbget-bin/www_bget?cpd:C00003	map00190 Oxidative phosphorylation;map00730 Thiamine metabolism;map00760 Nicotinate and nicotinamide metabolism;map00983 Drug metabolism - other enzymes;map01100 Metabolic pathways;map04152 AMPK signaling pathway;map04211 Longevity regulating pathway;map04212 Longevity regulating pathway - worm;map04925 Aldosterone synthesis and secretion;map04977 Vitamin digestion and absorption;
3,4-Dihydroxyphenylglycol	3,4-Dihydroxyphenylethyleneglycol	C8H10O4	170.058	J45.947J	1387	7902	28822-73-3	C05576	HMDB0000318	Organic compounds	Benzenoids	Phenols	Benzenediols	https://www.genome.jp/dbget-bin/www_bget?cpd:C05576	map00350 Tyrosine metabolism;map01100 Metabolic pathways;
Acetylglycine		C4H7NO3	117.043		40410		543-24-8		HMDB0000532	Organic compounds	Organic acids and derivatives	Carboxylic acids and derivatives	Amino acids, peptides, and analogues
Caprylic acid	Octanoic acid	C8H16O2	144.115	J2.013C	28837	8658	124-07-2	C06423	HMDB0000482	Organic compounds	Lipids and lipid-like molecules	Fatty Acyls	Fatty acids and conjugates	https://www.genome.jp/dbget-bin/www_bget?cpd:C06423	map00061 Fatty acid biosynthesis;map00785 Lipoic acid metabolism;map01060 Biosynthesis of plant secondary metabolites;map01066 Biosynthesis of alkaloids derived from terpenoid and polyketide;map01100 Metabolic pathways;
1D-Myo-inositol 1,4-bisphosphate	1D-myo-Inositol 1,4-bisphosphate	C6H14O12P2	339.996	J281.780B	17816	4442	47055-78-7	C01220	HMDB0000968	Organic compounds	Organic oxygen compounds	Organooxygen compounds	Alcohols and polyols	https://www.genome.jp/dbget-bin/www_bget?cpd:C01220	map00562 Inositol phosphate metabolism;map01100 Metabolic pathways;map04070 Phosphatidylinositol signaling system;
Inosine	Inosine	C10H12N4O5	268.081	J1.388I	17596	3588	58-63-9	C00294	HMDB0000195	Organic compounds	Nucleosides, nucleotides, and analogues	Purine nucleosides		https://www.genome.jp/dbget-bin/www_bget?cpd:C00294	map00230 Purine metabolism;map01100 Metabolic pathways;map02010 ABC transporters;
2-hydroxypropanoic acid		C3H6O3	90.0317						HMDB0144295	Organic compounds	Organic acids and derivatives	Hydroxy acids and derivatives	Alpha hydroxy acids and derivatives
Methylmalonic acid	Methylmalonate	C4H6O4	118.027	J6.302I	30860	5245	516-05-2	C02170	HMDB0000202	Organic compounds	Organic acids and derivatives	Carboxylic acids and derivatives	Dicarboxylic acids and derivatives	https://www.genome.jp/dbget-bin/www_bget?cpd:C02170	map00240 Pyrimidine metabolism;map00280 Valine, leucine and isoleucine degradation;map00640 Propanoate metabolism;map01100 Metabolic pathways;
2-hydroxy-3,4-dimethoxybenzoic acid		C9H10O5	198.053						HMDB0142084	Organic compounds	Benzenoids	Benzene and substituted derivatives	Benzoic acids and derivatives
Eudesmic acid		C10H12O5	212.068		454991		118-41-2		HMDB0033839	Organic compounds	Benzenoids	Benzene and substituted derivatives	Benzoic acids and derivatives
Orotic acid	Orotate	C5H4N2O4	156.017	J2.359K	16742	3589	65-86-1	C00295	HMDB0000226	Organic compounds	Organoheterocyclic compounds	Diazines	Pyrimidines and pyrimidine derivatives	https://www.genome.jp/dbget-bin/www_bget?cpd:C00295	map00240 Pyrimidine metabolism;map01100 Metabolic pathways;
Itaconic acid	Itaconate	C5H6O4	130.027	J38.149G	30838	3773	97-65-4	C00490	HMDB0002092	Organic compounds	Lipids and lipid-like molecules	Fatty Acyls	Fatty acids and conjugates	https://www.genome.jp/dbget-bin/www_bget?cpd:C00490	map00660 C5-Branched dibasic acid metabolism;map01100 Metabolic pathways;
Shikimic acid	Shikimate	C7H10O5	174.053	J3.267K	16119	3776	138-59-0	C00493	HMDB0003070	Organic compounds	Organic oxygen compounds	Organooxygen compounds	Alcohols and polyols	https://www.genome.jp/dbget-bin/www_bget?cpd:C00493	map00400 Phenylalanine, tyrosine and tryptophan biosynthesis;map01060 Biosynthesis of plant secondary metabolites;map01061 Biosynthesis of phenylpropanoids;map01063 Biosynthesis of alkaloids derived from shikimate pathway;map01070 Biosynthesis of plant hormones;map01100 Metabolic pathways;map01110 Biosynthesis of secondary metabolites;map01230 Biosynthesis of amino acids;
Hyperforin	Hyperforin	C35H52O4	536.387	J15.315J	5834	9810	11079-53-1	C07608	HMDB0030463	Organic compounds	Lipids and lipid-like molecules	Prenol lipids	Monoterpenoids	https://www.genome.jp/dbget-bin/www_bget?cpd:C07608
Pimelic acid	Pimelate	C7H12O4	160.074	J5.105E	30531	5629	111-16-0	C02656	HMDB0000857	Organic compounds	Lipids and lipid-like molecules	Fatty Acyls	Fatty acids and conjugates	https://www.genome.jp/dbget-bin/www_bget?cpd:C02656	map00780 Biotin metabolism;map01100 Metabolic pathways;
Glycyltyrosine		C11H14N2O4	238.095		73517		658-79-7		HMDB0028853	Organic compounds	Organic acids and derivatives	Carboxylic acids and derivatives	Amino acids, peptides, and analogues
Cis-zeatin	Zeatin	C10H13N5O	219.112	J7.540J	16522	3661		C00371	HMDB0012204	Organic compounds	Organoheterocyclic compounds	Imidazopyrimidines	Purines and purine derivatives	https://www.genome.jp/dbget-bin/www_bget?cpd:C00371	map00908 Zeatin biosynthesis;map01060 Biosynthesis of plant secondary metabolites;map01070 Biosynthesis of plant hormones;map01100 Metabolic pathways;map01110 Biosynthesis of secondary metabolites;map04075 Plant hormone signal transduction;
1-Octen-3-yl primeveroside		C19H34O10	422.215				209863-01-4		HMDB0032960	Organic compounds	Lipids and lipid-like molecules	Fatty Acyls	Fatty acyl glycosides
Oxoadipic acid	2-Oxoadipate	C6H8O5	160.037	J39.063A	15753	3616	3184-35-8	C00322	HMDB0000225	Organic compounds	Organic acids and derivatives	Keto acids and derivatives	Medium-chain keto acids and derivatives	https://www.genome.jp/dbget-bin/www_bget?cpd:C00322	map00300 Lysine biosynthesis;map00310 Lysine degradation;map00380 Tryptophan metabolism;map00680 Methane metabolism;map01100 Metabolic pathways;map01110 Biosynthesis of secondary metabolites;map01120 Microbial metabolism in diverse environments;map01210 2-Oxocarboxylic acid metabolism;map01230 Biosynthesis of amino acids;
LysoPC(18:2(9Z,12Z))		C26H50NO7P	519.332		28733				HMDB0010386	Organic compounds	Lipids and lipid-like molecules	Glycerophospholipids	Glycerophosphocholines
Celastrol		C29H38O4	450.277		63959		34157-83-0		HMDB0002385	Organic compounds	Lipids and lipid-like molecules	Prenol lipids	Triterpenoids
3-Sialyl-N-acetyllactosamine		C25H42N2O19	674.238				81693-22-3		HMDB0006581	Organic compounds	Organic oxygen compounds	Organooxygen compounds	Carbohydrates and carbohydrate conjugates
Porphobilinogen	Porphobilinogen	C10H14N2O4	226.095	J6.026G	17381	4184	487-90-1	C00931	HMDB0000245	Organic compounds	Organic nitrogen compounds	Organonitrogen compounds	Amines	https://www.genome.jp/dbget-bin/www_bget?cpd:C00931	map00860 Porphyrin and chlorophyll metabolism;map01100 Metabolic pathways;map01110 Biosynthesis of secondary metabolites;map01120 Microbial metabolism in diverse environments;
5,7-dihydroxy-3-{[3,4,5-trihydroxy-6-(hydroxymethyl)oxan-2-yl]oxy}-2-(3,4,5-trihydroxyphenyl)-4H-chromen-4-one		C21H20O13	480.09						HMDB0125203
N-Acetylglutamic acid	N-Acetyl-L-glutamate	C7H11NO5	189.064	J37.497K	12575	3897	1188-37-0	C00624	HMDB0001138	Organic compounds	Organic acids and derivatives	Carboxylic acids and derivatives	Amino acids, peptides, and analogues	https://www.genome.jp/dbget-bin/www_bget?cpd:C00624	map00220 Arginine biosynthesis;map01100 Metabolic pathways;map01110 Biosynthesis of secondary metabolites;map01210 2-Oxocarboxylic acid metabolism;map01230 Biosynthesis of amino acids;

## Sheet: Table S3
	Supplementary Table S3. Flavonoid metabolites in kumquat
	Metabolite	Class Ⅰ	Class Ⅱ	FCSHPP1	FCSHPP2	FCSHPP3	FCSHPP4	FCSHPS1	FCSHPS2	FCSHPS3	FCSHPS4	FCSLYP1	FCSLYP2	FCSLYP3	FCSLYP4	FCSLYS1	FCSLYS2	FCSLYS3	FCSLYS4	FOTP1	FOTP2	FOTP3	FOTP4	FOTS1	FOTS2	FOTS3	FOTS4
Isoflavonoids	3,8-Dihydroxy-9-methoxycoumestan	Phenylpropanoids and polyketides	Isoflavonoids	0.0354172	0.0396584	0.0258885	0.0191803	0.0034803	0.00133349	0.00233439	0.00255164	0.00573474	0.0140539	0.00859411	0.00624926	0.00254521	0.00211922	0.0027573	0.00233266	0.00419047	0.0029752	0.00352441	0.00523889	0.00243476	0.00209288	0.00132851	0.00145708
	9-O-Methylcoumestrol	Phenylpropanoids and polyketides	Isoflavonoids	0.01409	0.0448923	0.0414349	0.0325993	0.00863548	0.00761635	0.0191224	0.0140651	0.0194411	0.0204927	0.0181818	0.0173908	0.0219889	0.0109584	0.0131714	0.019287	0.0462851	0.0348529	0.0677655	0.0648886	0.0197182	0.0217891	0.0243572	0.0177839
	Coumestrin	Phenylpropanoids and polyketides	Isoflavonoids	0.180505	0.182759	0.120297	0.0918572	0	0	0	0	0.0243844	0.0659389	0.0365102	0.0290489	0	0	0.000498811	0	0.0137592	0.0115091	0.0215043	0.0202944	0	0	0	0
	Psoralidin	Phenylpropanoids and polyketides	Isoflavonoids	0.00179242	0.00266287	0.00158428	0.00201971	0.123258	0.124456	0.083	0.140799	0.00605134	0.00621182	0.00566766	0.00509742	0.0692579	0.082065	0.155685	0.141392	0.00805843	0.0086771	0.013307	0.0143852	0.0462429	0.0368434	0.0462354	0.0370115
	Erythrabyssin II	Phenylpropanoids and polyketides	Isoflavonoids	0.096086	0.0879433	0.0813496	0.0686384	0.0127459	0.0150115	0	0	0.0200675	0.0176019	0.0184305	0.0179071	0.0207531	0.0224175	0.017891	0.0242789	0.042346	0.0456248	0.0567747	0.0404487	0.0248964	0.0222858	0.0194764	0.015764
	Dehydroneotenone	Phenylpropanoids and polyketides	Isoflavonoids	0.064348	0.0649161	0.0501541	0.0439394	0.00700525	0.0146651	0.0131341	0.0140019	0.0246412	0.0270682	0.0255681	0.0210747	0.0173879	0.0134282	0.0198057	0.0186605	0.0620947	0.0486805	0.0805512	0.0877224	0.0252112	0.0248435	0.0282438	0.0219634
	2'-O-Methylcajanone	Phenylpropanoids and polyketides	Isoflavonoids	0	0	0.000153514	0.000249918	0.00166797	0.00479861	0.188695	0.0370499	0.00209242	0.00161857	0.001242	0.00155142	0.177596	0.161835	0.113453	0.176274	0.00560028	0.00450103	0.00183872	0.00107561	0.529731	0.445376	0.467836	0.38068
	3',4',5,7-Tetrahydroxyisoflavanone	Phenylpropanoids and polyketides	Isoflavonoids	0.0477166	0.110636	0.0164399	0.0801906	0.259081	0.165209	0.119206	0.230868	0.0842828	0.145429	0.098259	0.0907046	0.0421304	0.0388348	0.0569821	0.050431	0.213802	0.126605	0.355671	0.277621	0.00953866	0.00850882	0.0111583	0.00691216
	Austalide K	Phenylpropanoids and polyketides	Isoflavonoids	0.212353	0.160449	0.119922	0.190181	0.196671	0.151248	0.195521	0.212297	0.107821	0.103694	0.11296	0.129413	0.164382	0.0938831	0.143852	0.129812	0.0906749	0.173304	0.147105	0.150173	0.126703	0.0981984	0.114114	0.095683
	Cyclokievitone	Phenylpropanoids and polyketides	Isoflavonoids	0	0.000403875	0	0.00196865	0.537742	0.564542	0.383227	0.572913	0	0.0032295	0	0	0.173414	0.197399	0.204549	0.176016	0	0	0	0	0.0927989	0.084715	0.104111	0.0845583
	Dihydrodaidzein	Phenylpropanoids and polyketides	Isoflavonoids	0.0256517	0.0252833	0.0243315	0.0268711	0.0133076	0.0173373	0.0102101	0.0139373	0.0598533	0.0746346	0.0833657	0.0488452	0.0141215	0.0134467	0.018746	0.0125167	0.0135968	0.00930206	0.0130161	0.0183181	0.00670866	0.00730122	0.00634142	0.00636423
	Glisoflavanone	Phenylpropanoids and polyketides	Isoflavonoids	0.000328042	0.000856238	0.000224534	0.000581842	0.000677739	0	0.0014607	0	0.00123493	0.00231691	0.00210088	0.00295475	0.0363718	0.042044	0.026534	0.0322179	0.0023537	0.00411778	0.00303139	0.00254399	0.00906224	0.0121479	0.0098643	0.00208049
	Kanzonol G	Phenylpropanoids and polyketides	Isoflavonoids	0.000944531	0.000444723	0.000409938	0.000837009	0.00174811	0.00203387	0.00554427	0.0017934	0.00479715	0.00586716	0.00459383	0.00534818	0.0210745	0.0184344	0.0194426	0.0237788	0.0169003	0.0184745	0.0233732	0.0170213	0.0116218	0.00734889	0.012386	0.00546503
	Kanzonol K	Phenylpropanoids and polyketides	Isoflavonoids	0.418946	0.625441	0.381888	0.733063	1.42069	0.691062	0.557206	1.20595	0.706585	0.790063	1.22251	0.38148	1.04433	0.99221	0.582684	0.906347	1.0559	1.13305	0.290288	0.744115	0.459028	1.229	1.33875	1.14875
	Rotenone	Phenylpropanoids and polyketides	Isoflavonoids	0.00154597	0.000910366	0.00121077	0.000845446	0.00584086	0.00745798	0.00811691	0.00774362	0	0	0	0	0.0338596	0.030011	0.031349	0.0299832	0	0	0	0.00285638	0.0182133	0.0177958	0.0151961	0.0123058
	5,7-Dihydroxy-2',6-dimethoxyisoflavone 7-rhamnoside	Phenylpropanoids and polyketides	Isoflavonoids	0.0453697	0.0675278	0.0378429	0.0301851	0.0004297	0	0.000162638	0.000413937	0.0167196	0.0214682	0.0188475	0.0137789	0	0	0.000367575	0	0.0160865	0.0201518	0.0193012	0.0239884	0	0	0.000501147	0
	6''-O-Acetylglycitin	Phenylpropanoids and polyketides	Isoflavonoids	0	0.00172806	0.000630357	0.00102426	0.00564161	0.00711802	0.00562702	0.00626124	0	0	0	0	0.00756494	0.00642008	0.0109628	0.00667074	0	0	0	0	0.012269	0.0177353	0.0142492	0.00719055
	Dihydrogenistin	Phenylpropanoids and polyketides	Isoflavonoids	0.021258	0.0236214	0.0182919	0.0166488	0.0394506	0.00732421	0.00742873	0.00522502	0	0	0	0	0.0468214	0.042087	0.00366784	0.0405106	0	0	0	0	0.140913	0.199522	0.0862062	0.0208044
	Equol 7-O-glucuronide	Phenylpropanoids and polyketides	Isoflavonoids	0.196488	0.200886	0.181592	0.190593	0.0374285	0.0433081	0.0276164	0.0441246	0.106987	0.121505	0.133113	0.120883	0.0198686	0.0156278	0.0176175	0.015756	0.145392	0.143474	0.163373	0.136487	0.0170338	0.010753	0.0188156	0.0140172
	3'-O-Methylequol	Phenylpropanoids and polyketides	Isoflavonoids	0.00733547	0.00474662	0.00496325	0.00469882	0.00740621	0.0102242	0.00715957	0.0112994	0.00485553	0.00869421	0.00686714	0.00450097	0.00381595	0.00204324	0.00407448	0.00312514	0.0017722	0.00182791	0.002274	0.00228319	0.00437509	0.00456542	0.00469308	0.00411199
	5,7-Dihydroxy-4'-methoxy-8-methylisoflavanone	Phenylpropanoids and polyketides	Isoflavonoids	0.0018841	0.00146654	0.00086651	0.00159046	0	0	0.0715416	0	0.0109347	0.0140542	0.0160617	0.0100875	0.850241	0.795794	0.985618	0.288007	0.00367973	0.00660975	0.00475856	0.00437235	0.176242	1.28299	0.958861	0.0519231
	Homoferreirin	Phenylpropanoids and polyketides	Isoflavonoids	0.0160761	0.0179138	0.0174601	0.0148725	0.00574494	0.00562298	0.00429664	0.00678255	0.0114093	0.0128512	0.0165975	0.0108049	0.00463996	0.00497965	0.00444243	0.00389815	0.0144967	0.00887915	0.0157514	0.0153161	0.00128486	0.00156045	0.00126544	0.00101034
	Kanzonol H	Phenylpropanoids and polyketides	Isoflavonoids	0.00261277	0.00147467	0	0.00129552	0.00204305	0.00429362	0.0401803	0.00703294	0.00597798	0.00865674	0.00719454	0.00828878	0.0376252	0.0338627	0.0179713	0.0343817	0.00850277	0.00709749	0.00561422	0.00475217	0.103974	0.120815	0.0947841	0.074862
	Kanzonol M	Phenylpropanoids and polyketides	Isoflavonoids	0	0	0	0.000299722	0.000382786	0.00120095	0.00321827	0.00182816	0	0.000206041	0	0	0.00180492	0.00196256	0.00738998	0.00322555	0	0	0.00352213	0	0.00609097	0.0038084	0.0065535	0.00435427
	Licoricidin	Phenylpropanoids and polyketides	Isoflavonoids	0.000293004	0.000269594	0	0.000419426	0.00377791	0.00918806	0.375165	0.0767489	0.00298121	0.00264876	0.00244744	0.00459302	0.331988	0.290958	0.210879	0.31791	0.0113905	0.00777924	0.00272782	0.00204987	1.04703	0.836425	0.901731	0.715646
	Violanone	Phenylpropanoids and polyketides	Isoflavonoids	0.020942	0.0332773	0.0162195	0.0144903	0.000860389	0.000390876	0.00023218	0.000483564	0.00437097	0.00632945	0.00363374	0.00309786	0	9.02005e-05	0.000246283	9.80809e-05	0.00200533	0.00152225	0.0021413	0.00244977	0.000253127	0.00023488	0.000135934	0.000239782
	4'-O-Methylkanzonol W	Phenylpropanoids and polyketides	Isoflavonoids	0.0328847	0.0242936	0.0356462	0.0340812	0.00717761	0.021618	0.017726	0.0243536	0.313488	0.302923	0.339633	0.212109	0.0366967	0.0238614	0.0229347	0.0287044	0.425258	0.47088	0.385724	0.508261	0.00671685	0.0110289	0.0127378	0.0144039
	Glycyrrhizaisoflavone B	Phenylpropanoids and polyketides	Isoflavonoids	0	0.000162676	0	0	0	0	0	0	0.00420512	0.00472816	0.00535729	0.00609309	0.000362531	0.000392538	0.000772697	0.000753044	0.00714849	0.00824702	0.00938208	0.0094191	0	0	0	0
	Kanzonol I	Phenylpropanoids and polyketides	Isoflavonoids	0.170435	0.144579	0.0697151	0.103146	0.0208238	0.0196777	0.0164769	0.0257145	0.409816	0.334585	0.455818	0.536074	0.0140505	0.00800837	0.0133533	0.0114784	0.265621	0.229269	0.321502	0.357773	0.0146402	0.0135381	0.0107521	0.00942102
	Glycitein	Phenylpropanoids and polyketides	Isoflavonoids	4.90748	15.5362	13.3291	5.94721	0.854739	0.604752	0.642624	1.07244	6.64192	12.3522	29.3859	3.9423	1.06672	1.36783	0.936698	0.563516	2.68564	3.84873	3.32082	2.3172	0.314087	0.305203	0.28143	0.212665
	Daidzin	Phenylpropanoids and polyketides	Isoflavonoids	0.791398	2.23675	1.59735	0.606432	0	0	0	0	0.198081	1.00722	0.872276	0.132332	0.00239971	0	0	0	0.0684501	0.0626577	0.194757	0.158733	0	0	0	0
	Sissotrin	Phenylpropanoids and polyketides	Isoflavonoids	0.417522	1.53365	0.964163	0.464029	0.0882662	0.0840342	0.151419	0.248496	0.471107	0.902565	1.98315	0.244478	0.121908	0.0894585	0.111354	0.0457804	1.95669	2.39715	2.20015	1.52613	0.442839	0.362981	0.402532	0.318794
Chalcones and dihydrochalcones	(R)-Kanzonol Y	Phenylpropanoids and polyketides	Chalcones and dihydrochalcones	0.000592738	0.000944816	0.00276956	0.00135401	0.00183488	0.00222949	0.00373396	0.00214706	0	0.000137504	0	0.00020228	0.00178868	0.00185901	0.00178376	0.00156408	0.00305324	0.00146555	0.00025117	0.000179598	0.0113128	0.005765	0.00803228	0.00907117
	2',4-Dihydroxy-4',6'-dimethoxychalcone	Phenylpropanoids and polyketides	Chalcones and dihydrochalcones	0.0442253	0.0488694	0.0430159	0.0477153	0.0312996	0.0306628	0.0248183	0.0336879	0.0589216	0.0652674	0.0767414	0.0713545	0.0103584	0.00741784	0.018546	0.00937188	0.0123832	0.0117197	0.0127571	0.0137155	0.012186	0.0154552	0.0153096	0.0122874
	Phloretin	Phenylpropanoids and polyketides	Chalcones and dihydrochalcones	0.00943399	0.011407	0.00976006	0.00922841	0.00208169	0.00214636	0.00230991	0.00241204	0.00208889	0.00224666	0.00227095	0.00309033	0.000220089	0.00101227	0.000905297	0.000766082	0.0287626	0.0264853	0.0344336	0.0243958	0.00209872	0.00219093	0.0037634	0.00291932
	Xanthohumol D	Phenylpropanoids and polyketides	Chalcones and dihydrochalcones	0.0118698	0.0139269	0.00649734	0.0131453	0.0164836	0.0135834	0.016097	0.018172	0.00713363	0.00886065	0.00518323	0.00709616	0.0133859	0.0123407	0.0150031	0.0134799	0.00663189	0.0100032	0.0136558	0.00934474	0.0139374	0.0135082	0.00725514	0.00878954
	Xanthohumol	Phenylpropanoids and polyketides	Chalcones and dihydrochalcones	0.00170743	0.0055299	0	0.00317652	0.00597222	0.00817731	0.739018	0.151481	0.0133354	0.0150394	0	0.00157089	0.995318	0.99209	0.485271	0.604956	0.0253284	0	0.00428298	0.00479893	4.45152	3.5478	3.3087	1.92962
2-arylbenzofuran flavonoids	epsilon-Viniferin	Phenylpropanoids and polyketides	2-arylbenzofuran flavonoids	0.0164015	0.0245921	0.0182978	0.0162111	0.00832322	0.0109917	0.00904701	0.00996418	0.138782	0.140248	0.138347	0.147581	0.0126173	0.011969	0.00998042	0.0110998	0.0450125	0.0492593	0.0532622	0.0444043	0.0101071	0.0139773	0.0184248	0.0128188
	Kanzonol V	Phenylpropanoids and polyketides	2-arylbenzofuran flavonoids	0.0416289	0.0372288	0.0270472	0.0355379	0.0244766	0.0251606	0.0230409	0.0312697	0.109222	0.0923529	0.115897	0.0937814	0.0285858	0.0179322	0.0268228	0.0256184	0.141865	0.235429	0.174088	0.173865	0.0380809	0.0268687	0.0367654	0.0210058
	Matsutakeside I	Phenylpropanoids and polyketides	2-arylbenzofuran flavonoids	0.00705941	0.00397654	0.00463032	0.00564618	0.000434739	0.00150409	0.00142011	0.00106377	0.00308125	0.00322063	0.00340877	0.00278703	0.00627639	0.00497438	0.00296903	0.00502343	0.0051753	0.00383697	0.00519305	0.00453131	0.0123604	0.0144726	0.0135085	0.00113899
	Moracin C	Phenylpropanoids and polyketides	2-arylbenzofuran flavonoids	0.00814159	0.00679942	0.00623508	0.0169234	0.00558919	0.00494119	0.00365055	0.00496247	0.00610744	0.00656077	0.00545689	0.00523129	0.00385824	0.00490282	0.00396091	0.00344732	0.010274	0.0149891	0.0106692	0.0108297	0.00379064	0.00444928	0.00289358	0.00397469
	Viniferal	Phenylpropanoids and polyketides	2-arylbenzofuran flavonoids	0.00254795	0.0025578	0.00318892	0.00444626	0.334912	0.372257	0.283146	0.361658	0.00291504	0.0039927	0.00465917	0.00312178	0.0643012	0.0644645	0.0972909	0.0652994	0.0108886	0.00819966	0.00930693	0.00984397	0.0705296	0.0603102	0.0654105	0.0807743
	Viniferifuran	Phenylpropanoids and polyketides	2-arylbenzofuran flavonoids	0.0545953	0.0502379	0.0461653	0.0437417	0.0154073	0.00712053	0.00936042	0.0178476	0.0675373	0.040689	0.0411034	0.0428409	0.00908016	0.00546718	0.00694834	0.00663997	0.0374403	0.0238316	0.0342819	0.0481906	0.00884821	0.00798074	0.00753592	0.00728315
	Yuccaol C	Phenylpropanoids and polyketides	2-arylbenzofuran flavonoids	0.366661	0.330901	0.316337	0.256018	0.714858	0.684351	0.654477	0.643935	1.26988	1.05707	0.992215	1.10513	0.637759	0.615421	0.455791	2.51218	0.602736	0.428977	0.576071	0.674519	0.672713	3.20303	2.87474	0.535316
O-methylated flavonoids	2-(3,4-dihydroxyphenyl)-5,7-dihydroxy-6,8-dimethoxy-4H-chromen-4-one	Phenylpropanoids and polyketides	O-methylated flavonoids	0.0380679	0.0390318	0.0386127	0.0428638	0.0421888	0.0385955	0.0322589	0.046351	0.112651	0.141494	0.134566	0.119271	0.117273	0.123168	0.0874039	0.114332	0.0595275	0.0488824	0.0843085	0.0650978	0.0256216	0.0482044	0.0295995	0.0156655
	2-(3,4-dihydroxyphenyl)-5-hydroxy-3,6,7-trimethoxy-4H-chromen-4-one	Phenylpropanoids and polyketides	O-methylated flavonoids	0.00607629	0.00412335	0.00824558	0.00510603	0.00151015	0.00381931	0.0022365	0.00557532	0.00889604	0.00601338	0.00434993	0.0104178	0	0	0	0.000764523	0.0361579	0.0474232	0.033266	0.0340522	0.00146704	0	0	0.000905094
	2',3,5-Trihydroxy-5',7-dimethoxyflavanone	Phenylpropanoids and polyketides	O-methylated flavonoids	0.141331	0.126259	0.0765865	0.126535	0.129086	0.10201	0.121083	0.127419	0.082879	0.0854252	0.091717	0.101246	0.137786	0.117847	0.139897	0.120546	0.0844736	0.1149	0.124334	0.118588	0.14245	0.120295	0.0841718	0.0817311
	3-Methoxynobiletin	Phenylpropanoids and polyketides	O-methylated flavonoids	0.010971	0.0138795	0.0226201	0.0209788	0.0472744	0.0480869	0.0559876	0.0535348	0	0	0	0	0.00801614	0.0061937	0.00818919	0.00706907	0	0	0	0	0.00927253	0.00577273	0.00828685	0.0224045
	4',5-Dihydroxy-3',5',7,8-tetramethoxyflavone	Phenylpropanoids and polyketides	O-methylated flavonoids	0.0168667	0.0157733	0.0135615	0.0112179	0.117927	0.104311	0.178992	0.121311	0.35414	0.358439	0.372666	0.322097	0.503239	0.826129	0.453209	0.496372	0.173021	0.165285	0.189442	0.212304	1.47575	1.66985	1.58494	0.912303
	5,7-dihydroxy-2-(4-methoxyphenyl)-4H-chromen-4-one	Phenylpropanoids and polyketides	O-methylated flavonoids	0.338184	0.289577	0.283908	0.269116	0.0638732	0.0712647	0.0490718	0.0754248	0.314331	0.320997	0.351106	0.263343	0.0387479	0.0373954	0.0561628	0.0354069	0.0508732	0.0380429	0.0467786	0.0574772	0.0157325	0.0152243	0.0139528	0.0161306
	5-hydroxy-7-methoxy-2-(4-methoxyphenyl)-4H-chromen-4-one	Phenylpropanoids and polyketides	O-methylated flavonoids	0.0168056	0.0142399	0.00865432	0.0149835	0.0141902	0.0125728	0.0128341	0.0148909	0.0109389	0.00958438	0.0108798	0.0119247	0.0140562	0.0119983	0.0105253	0.0119118	0.00859104	0.0128576	0.014031	0.012473	0.0104047	0.00978595	0.00795869	0.00846157
	8-Hydroxy-3',4',5',7-tetramethoxyflavan	Phenylpropanoids and polyketides	O-methylated flavonoids	0.00941272	0.00923797	0.00846211	0.0099134	0.00198541	0.00311973	0.00205724	0.000800256	0.0279157	0.0147185	0.0283792	0.0257234	0.0014869	0.00155872	0.00223688	0.00200699	0.0488617	0.0532452	0.0455225	0.0544717	0.000458597	0.000985521	0.000840126	0.00165814
	Artemetin	Phenylpropanoids and polyketides	O-methylated flavonoids	0.00640744	0.00738675	0.0203897	0.0147475	0.000579008	0.0273589	0.000559911	0.00494783	0	0	0	0	0	0	0	0	0.000588523	0.00360835	0	0.00387351	0.000265552	0.000392165	0	0
	Caryatin	Phenylpropanoids and polyketides	O-methylated flavonoids	0.0472059	0.112518	0.028977	0.0647662	0.0657536	0.0458825	0.0613557	0.0606214	0.0176828	0.0169949	0.0330945	0.0182917	0.0947502	0.0738837	0.0756008	0.0696687	0.0173322	0.0254857	0.0477797	0.0298598	0.0784909	0.0547558	0.0468022	0.0422798
	Casticin	Phenylpropanoids and polyketides	O-methylated flavonoids	0.00418821	0.0042382	0.00861486	0.00491162	0	0.00321765	0	0.00106737	0	0	0	0	0	0	0	0	0.00727487	0.0077554	0.00485628	0.0200163	0	0	0	0
	Citromitin	Phenylpropanoids and polyketides	O-methylated flavonoids	0.0106239	0.00886964	0.00778693	0.00771363	0.0121956	0.0149002	0.00865705	0.0188579	0.0200807	0.00682845	0.00489666	0.0117057	0.0129406	0.0125486	0.00733764	0.00761094	0.0046727	0.00503693	0.00827433	0.012436	0.0175562	0.0111505	0.0128868	0.00701203
	Demethoxykanugin	Phenylpropanoids and polyketides	O-methylated flavonoids	1.90767	2.00997	1.88787	1.65956	0.23657	0.314691	0.274722	0.356895	1.27328	1.33453	1.33296	1.14104	0.189339	0.224478	0.248378	0.164731	0.0699419	1.52421	2.01916	2.09167	0.233501	0.239701	0.282952	0.271364
	Dihydroisorhamnetin	Phenylpropanoids and polyketides	O-methylated flavonoids	0.0419526	0.0409966	0.030775	0.0236513	0.0156283	0.00101142	0.000754015	0.000618489	0.0267293	0.0440381	0.0444529	0.0299273	0.00390283	0.00806691	0.0116841	0.00768846	0.0876968	0.115408	0.0835968	0.11036	0.000422477	0.000728935	0.000305653	0.000854422
	Diosmetin	Phenylpropanoids and polyketides	O-methylated flavonoids	0.106623	0.099222	0.0777874	0.0637323	0.0132751	0.00854895	0.00686191	0.0164435	0.0346867	0.0559563	0.0479046	0.0285419	0.00627541	0.00912676	0.00511102	0.00650685	0.0141682	0.0136502	0.0254773	0.0242789	0.0184186	0.0165662	0.00796418	0.00835942
	Heteroflavanone A	Phenylpropanoids and polyketides	O-methylated flavonoids	0.0127603	0.0119494	0.011439	0.011475	0.00724372	0.00452164	0.0087868	0.00707062	0.0366797	0.0382651	0.0476518	0.0390261	0.00598167	0.00422069	0.00651835	0.00493605	0.041402	0.0251304	0.0336678	0.0558061	0.0089223	0.00850554	0.00847402	0.00435878
	Jaceidin	Phenylpropanoids and polyketides	O-methylated flavonoids	0.00732789	0.00451419	0.00614354	0.00489938	0.0288769	0.0280933	0.0138306	0.0225725	0.0829401	0.091102	0.0824536	0.0818031	0.00669841	0.00568994	0.00525241	0	0.155357	0.164141	0.156053	0.157089	0.00273344	0.00231338	0	0.00181979
	Nobiletin	Phenylpropanoids and polyketides	O-methylated flavonoids	0.807783	0.626847	1.124	0.723756	0.0154933	0.540034	0.0201316	0.377561	0.002802	0.00339867	0.00432978	0.00289453	0.000171343	0	0.000444353	0	0.012468	0.00971731	0.0143445	0.0179278	0.0221804	0.0300735	0.0338722	0.013621
	Prudomestin	Phenylpropanoids and polyketides	O-methylated flavonoids	0.0245697	0.00356579	0.00285184	0.0236788	0.00262052	0.00415444	0.00358972	0.00469634	0.0317035	0.0040626	0.0318275	0.0308084	0.00596423	0.00423434	0.00618704	0.00636952	0.00329014	0.0041038	0.005524	0.00229127	0.00540176	0.00400853	0.00327606	0.00349236
	Zapotin	Phenylpropanoids and polyketides	O-methylated flavonoids	0.0624945	0.0573042	0.046873	0.0408059	0.524659	0.509232	0.364277	0.579819	0.0224693	0.0249892	0.0207766	0.015362	0.0768711	0.0795036	0.124267	0.0778141	0.0380311	0.0346774	0.0540346	0.0417252	0.0673017	0.0527043	0.0601234	0.0562943
	Artemetin	Phenylpropanoids and polyketides	O-methylated flavonoids	2.49807	7.87054	6.25697	2.90972	0.358314	0.205336	0.2494	0.493345	3.22199	5.51894	13.334	1.9706	0.255107	0.247849	0.194254	0.135748	3.34089	5.70802	3.88666	3.161	0.224189	0.25087	0.211562	0.18397
	Casticin	Phenylpropanoids and polyketides	O-methylated flavonoids	0	0	0.0225892	0.00121041	0	0	0	0	0	0	0	0	0	0	0	0	0.0666187	0.164667	0.0817238	0.0706909	0	0	0	0
[truncated: 94 more rows]

## Sheet: Table S4
Supplementary Table S4. Phenolic acids metabolites in kumquat
[truncated: 45 more rows]
